# Supplementary material for: (20S)-Dammar-24-ene-3β,20-diol monohydrate from the bark of Aglaia exima (Meliaceae)
Source: Acta Crystallogr Sect E Struct Rep Online. 2012 Aug 15;68(Pt 9):o2712–3. doi: 10.1107/S1600536812034976 (PMC3435729; doi:10.1107/S1600536812034976)
Supplement: Supplementary file 1 [file e-68-o2712-sup1.cif]

##############################################################################
#                                                                            #
# This CIF contains the data in a paper accepted for publication in          #
# Acta Crystallographica Section E. It conforms to the requirements of       #
# Notes for Authors for Acta Crystallographica Section E, and has been       #
# peer reviewed under the auspices of the IUCr Commission on Journals.       #
#                                                                            #
# Full details of the Crystallographic Information File format               #
# are given in the paper "The Crystallographic Information File (CIF):       #
# a New Standard Archive File for Crystallography" by S. R. Hall, F. H.      #
# Allen and I. D. Brown [Acta Cryst. (1991), A47, 655-685].                  #
#                                                                            #
# The current version of the core CIF dictionary is obtainable from          #
# ftp://ftp.iucr.org/pub/cif_core.dic.                                       #
#                                                                            #
# Software is freely available for graphical display of the structure(s)     #
# in this CIF. For information consult the CIF software page                 #
# http://www.iucr.org/resources/cif/software.                                #
#                                                                            #
# This file may be used for bona fide research purposes within the           #
# scientific community so long as proper attribution is given to the journal # 
# article from which it was obtained.                                        #
#                                                                            #
##############################################################################
data_global
_audit_creation_method     SHELXL-97
_journal_date_recd_electronic     2012-08-07
_journal_date_accepted     2012-08-08
_journal_name_full     'Acta Crystallographica, Section E'
_journal_year     2012
_journal_volume     68
_journal_issue      9
_journal_page_first     o2712
_journal_page_last     o2713
_journal_paper_category     QO
_journal_paper_doi     10.1107/S1600536812034976
_journal_coeditor_code     HB6931
_publ_contact_author
;
     Dr. Seik Weng Ng
     Department of Chemistry
     University of Malaya
     50603 Kuala Lumpur
     Malaysia
;
_publ_contact_author_email     seikweng@um.edu.my
_publ_contact_author_fax     '03 7967 4193'
_publ_contact_author_phone     '03 7967 6778'
_publ_section_title
;
(20<i>S</i>)-Dammar-24-ene-3\b,20-diol monohydrate from the bark of <i>Aglaia
exima</i> (Meliaceae)
;
loop_
    _publ_author_name
    _publ_author_address
    'Safariari, Agus'
;
Department of Chemistry
Faculty of Mathematics and Natural Sciences
Padjadjaran University
Jatinangor 45363
West Java
Indonesia
;
    'Supriadin, Asep'
;
Department of Chemistry
Faculty of Mathematics and Natural Sciences
Padjadjaran University
Jatinangor 45363
West Java
Indonesia
;
    'Supratman, Unang'
;
Department of Chemistry
Faculty of Mathematics and Natural Sciences
Padjadjaran University
Jatinangor 45363
West Java
Indonesia
;
    'Awang, Khalijah'
;
     Department of Chemistry
     University of Malaya
     50603 Kuala Lumpur
     Malaysia
;
    'Ng, Seik Weng'
;
     Department of Chemistry
     University of Malaya
     50603 Kuala Lumpur
     Malaysia
     Chemistry Department
     Faculty of Science
     King Abdulaziz University
     PO Box 80203 Jeddah
     Saudi Arabia
;
data_I
_audit_creation_method     SHELXL-97
_chemical_name_systematic
;
(1<i>R</i>,2<i>R</i>,5<i>R</i>,7<i>R</i>,10<i>R</i>,11<i>R</i>,14<i>S</i>,
15<i>R</i>)-14-[(2<i>S</i>)-2-hydroxy-6-methylhept-5-en-2-yl]-2,6,6,10,11-
pentamethyltetracyclo[8.7.0.0^2,7^.0^11,15^]heptadecan-5-ol monohydrate
;
_chemical_name_common
;
(20<i>S</i>)-Dammar-24-ene-3\b,20-diol
;
_chemical_formula_moiety     'C30 H52 O2, H2 O'
_chemical_formula_sum     'C30 H54 O3'
_chemical_formula_iupac     'C30 H52 O2, H2 O'
_chemical_formula_weight     462.73
_chemical_melting_point     ?
_symmetry_cell_setting     tetragonal
_symmetry_space_group_name_H-M     'P 42'
_symmetry_space_group_name_Hall     'P 4c'
loop_
    _symmetry_equiv_pos_as_xyz
    'x, y, z'
    '-x, -y, z'
    '-y, x, z+1/2'
    'y, -x, z+1/2'
_cell_length_a     19.92290(10)
_cell_length_b     19.9229
_cell_length_c     7.33020(10)
_cell_angle_alpha     90.00
_cell_angle_beta     90.00
_cell_angle_gamma     90.00
_cell_volume     2909.52(4)
_cell_formula_units_Z     4
_cell_measurement_reflns_used     37417
_cell_measurement_theta_min     3.1240
_cell_measurement_theta_max     76.3923
_cell_measurement_temperature     100(2)
_exptl_crystal_description     prism
_exptl_crystal_colour     colorless
_exptl_crystal_size_max     0.30
_exptl_crystal_size_mid     0.10
_exptl_crystal_size_min     0.05
_exptl_crystal_density_diffrn     1.056
_exptl_crystal_density_meas     ?
_exptl_crystal_density_method     'not measured'
_exptl_crystal_F_000     1032
_exptl_absorpt_coefficient_mu     0.501
_exptl_absorpt_correction_type     multi-scan
_exptl_absorpt_process_details     '(CrysAlis PRO; Agilent, 2012)'
_exptl_absorpt_correction_T_min     0.8642
_exptl_absorpt_correction_T_max     0.9754
_diffrn_ambient_temperature     100(2)
_diffrn_radiation_type     CuK\a
_diffrn_radiation_wavelength     1.54184
_diffrn_radiation_source     'SuperNova (Cu) X-ray Source'
_diffrn_radiation_monochromator     Mirror
_diffrn_measurement_device_type
                  'Agilent SuperNova Dual diffractometer with an Atlas detector'
_diffrn_measurement_method     '\w scan'
_diffrn_detector_area_resol_mean     10.4041
_diffrn_reflns_number     11893
_diffrn_reflns_av_R_equivalents     0.0680
_diffrn_reflns_av_sigmaI/netI     0.0280
_diffrn_reflns_theta_min     3.14
_diffrn_reflns_theta_max     76.87
_diffrn_reflns_theta_full     76.87
_diffrn_measured_fraction_theta_max     0.999
_diffrn_measured_fraction_theta_full     0.999
_diffrn_reflns_limit_h_min     -25
_diffrn_reflns_limit_h_max     25
_diffrn_reflns_limit_k_min     -25
_diffrn_reflns_limit_k_max     24
_diffrn_reflns_limit_l_min     -9
_diffrn_reflns_limit_l_max     7
_diffrn_standards_number     0
_diffrn_standards_interval_count     0
_diffrn_standards_interval_time     0
_diffrn_standards_decay_%     0
_reflns_number_total     15153
_reflns_number_gt     14049
_reflns_threshold_expression     I>2\s(I)
_refine_ls_structure_factor_coef     Fsqd
_refine_ls_matrix_type     full
_refine_ls_R_factor_all     0.0818
_refine_ls_R_factor_gt     0.0768
_refine_ls_wR_factor_gt     0.2605
_refine_ls_wR_factor_ref     0.2656
_refine_ls_goodness_of_fit_ref     1.147
_refine_ls_restrained_S_all     1.147
_refine_ls_number_reflns     15153
_refine_ls_number_parameters     341
_refine_ls_number_restraints     45
_refine_ls_hydrogen_treatment     constr
_refine_ls_weighting_scheme     calc
_refine_ls_weighting_details
         'calc w=1/[\s^2^(Fo^2^)+(0.1593P)^2^+2.3284P] where P=(Fo^2^+2Fc^2^)/3'
_atom_sites_solution_hydrogens     geom
_atom_sites_solution_primary     direct
_atom_sites_solution_secondary     difmap
_refine_ls_shift/su_max     0.001
_refine_ls_shift/su_mean     0.001
_refine_diff_density_max     1.152
_refine_diff_density_min     -0.365
_refine_ls_extinction_method     none
_refine_ls_extinction_coef     ?
_refine_ls_abs_structure_details     'Flack (1983), 2575 Friedel pairs'
_refine_ls_abs_structure_Flack     0.1(3)
loop_
    _atom_type_symbol
    _atom_type_description
    _atom_type_scat_dispersion_real
    _atom_type_scat_dispersion_imag
    _atom_type_scat_source
    'C' 'C' 0.0181 0.0091
                         'International Tables Vol C Tables 4.2.6.8 and 6.1.1.4'
    'H' 'H' 0.0000 0.0000
                         'International Tables Vol C Tables 4.2.6.8 and 6.1.1.4'
    'O' 'O' 0.0492 0.0322
                         'International Tables Vol C Tables 4.2.6.8 and 6.1.1.4'
_computing_data_collection     'CrysAlis PRO (Agilent, 2012)'
_computing_cell_refinement     'CrysAlis PRO (Agilent, 2012)'
_computing_data_reduction     'CrysAlis PRO (Agilent, 2012)'
_computing_structure_solution     'SHELXS97 (Sheldrick, 2008)'
_computing_structure_refinement     'SHELXL97 (Sheldrick, 2008)'
_computing_molecular_graphics     'X-SEED (Barbour, 2001)'
_computing_publication_material     'publCIF (Westrip, 2010)'
loop_
    _atom_site_type_symbol
    _atom_site_label
    _atom_site_fract_x
    _atom_site_fract_y
    _atom_site_fract_z
    _atom_site_U_iso_or_equiv
    _atom_site_adp_type
    _atom_site_calc_flag
    _atom_site_refinement_flags
    _atom_site_occupancy
    _atom_site_symmetry_multiplicity
    _atom_site_disorder_assembly
    _atom_site_disorder_group
    O O1 0.40677(8) 0.95002(8) 0.4154(3) 0.0199(3) Uani d . 1 1 . .
    H H1 0.4242 0.9693 0.3251 0.030 Uiso calc R 1 1 . .
    O O2 0.08964(8) 0.54803(8) 0.4294(3) 0.0208(4) Uani d . 1 1 . .
    H H2 0.0743 0.5323 0.3316 0.031 Uiso calc R 1 1 . .
    O O1W 0.5000 1.0000 0.1754(4) 0.0197(5) Uani d S 1 2 . .
    H H1W 0.4837 1.0303 0.1093 0.030 Uiso d R 1 1 . .
    O O2W 0.0000 0.5000 0.1640(4) 0.0203(5) Uani d S 1 2 . .
    H H2W 0.0164 0.4694 0.0987 0.031 Uiso d R 1 1 . .
    C C1 0.23302(12) 1.02383(11) 0.3489(4) 0.0233(5) Uani d . 1 1 . .
    H H1A 0.2503 1.0699 0.3528 0.035 Uiso calc R 1 1 . .
    H H1B 0.2121 1.0129 0.4662 0.035 Uiso calc R 1 1 . .
    H H1C 0.1996 1.0200 0.2513 0.035 Uiso calc R 1 1 . .
    C C2 0.32326(12) 0.99569(11) 0.1298(4) 0.0204(5) Uani d . 1 1 . .
    H H2A 0.3368 1.0429 0.1364 0.031 Uiso calc R 1 1 . .
    H H2B 0.2905 0.9899 0.0314 0.031 Uiso calc R 1 1 . .
    H H2C 0.3627 0.9677 0.1056 0.031 Uiso calc R 1 1 . .
    C C3 0.29148(12) 0.97463(11) 0.3120(3) 0.0177(5) Uani d . 1 1 . .
    C C4 0.34506(11) 0.98337(11) 0.4633(4) 0.0184(5) Uani d . 1 1 . .
    H H4 0.3543 1.0323 0.4797 0.022 Uiso calc R 1 1 . .
    C C5 0.32263(12) 0.95406(11) 0.6451(3) 0.0195(5) Uani d . 1 1 . .
    H H5A 0.2830 0.9792 0.6899 0.023 Uiso calc R 1 1 . .
    H H5B 0.3591 0.9594 0.7356 0.023 Uiso calc R 1 1 . .
    C C6 0.30465(11) 0.87956(11) 0.6280(3) 0.0179(5) Uani d . 1 1 . .
    H H6A 0.2899 0.8627 0.7486 0.022 Uiso calc R 1 1 . .
    H H6B 0.3454 0.8542 0.5925 0.022 Uiso calc R 1 1 . .
    C C7 0.18212(12) 0.89138(12) 0.5695(4) 0.0201(5) Uani d . 1 1 . .
    H H7A 0.1854 0.9397 0.5926 0.030 Uiso calc R 1 1 . .
    H H7B 0.1732 0.8679 0.6844 0.030 Uiso calc R 1 1 . .
    H H7C 0.1455 0.8827 0.4835 0.030 Uiso calc R 1 1 . .
    C C8 0.24895(10) 0.86580(11) 0.4874(3) 0.0151(4) Uani d . 1 1 . .
    C C9 0.26992(11) 0.89986(11) 0.3032(3) 0.0148(4) Uani d . 1 1 . .
    H H9 0.3115 0.8755 0.2656 0.018 Uiso calc R 1 1 . .
    C C10 0.21932(11) 0.88426(11) 0.1525(3) 0.0182(5) Uani d . 1 1 . .
    H H10A 0.2318 0.9088 0.0401 0.022 Uiso calc R 1 1 . .
    H H10B 0.1741 0.8994 0.1904 0.022 Uiso calc R 1 1 . .
    C C11 0.21803(11) 0.80866(11) 0.1139(3) 0.0173(4) Uani d . 1 1 . .
    H H11A 0.2623 0.7950 0.0649 0.021 Uiso calc R 1 1 . .
    H H11B 0.1839 0.7995 0.0188 0.021 Uiso calc R 1 1 . .
    C C12 0.12674(11) 0.77502(12) 0.3267(4) 0.0189(5) Uani d . 1 1 . .
    H H12A 0.0998 0.7600 0.2224 0.028 Uiso calc R 1 1 . .
    H H12B 0.1176 0.8225 0.3508 0.028 Uiso calc R 1 1 . .
    H H12C 0.1150 0.7484 0.4345 0.028 Uiso calc R 1 1 . .
    C C13 0.20209(11) 0.76580(11) 0.2830(3) 0.0149(4) Uani d . 1 1 . .
    C C14 0.24821(11) 0.78826(10) 0.4463(3) 0.0151(4) Uani d . 1 1 . .
    H H14 0.2948 0.7782 0.4037 0.018 Uiso calc R 1 1 . .
    C C15 0.23867(12) 0.74306(11) 0.6142(4) 0.0196(5) Uani d . 1 1 . .
    H H15A 0.2701 0.7574 0.7112 0.024 Uiso calc R 1 1 . .
    H H15B 0.1924 0.7487 0.6612 0.024 Uiso calc R 1 1 . .
    C C16 0.25069(11) 0.66882(11) 0.5715(3) 0.0181(5) Uani d . 1 1 . .
    H H16A 0.2981 0.6619 0.5357 0.022 Uiso calc R 1 1 . .
    H H16B 0.2416 0.6414 0.6814 0.022 Uiso calc R 1 1 . .
    C C17 0.20446(11) 0.64684(10) 0.4162(3) 0.0166(4) Uani d . 1 1 . .
    H H17 0.1575 0.6572 0.4555 0.020 Uiso calc R 1 1 . .
    C C18 0.29079(11) 0.67911(11) 0.1759(4) 0.0197(5) Uani d . 1 1 . .
    H H18A 0.2984 0.6313 0.1526 0.030 Uiso calc R 1 1 . .
    H H18B 0.3224 0.6949 0.2690 0.030 Uiso calc R 1 1 . .
    H H18C 0.2976 0.7045 0.0630 0.030 Uiso calc R 1 1 . .
    C C19 0.21845(11) 0.68953(11) 0.2437(3) 0.0166(4) Uani d . 1 1 . .
    C C20 0.17282(12) 0.65349(11) 0.1054(4) 0.0201(5) Uani d . 1 1 . .
    H H20A 0.1850 0.6657 -0.0213 0.024 Uiso calc R 1 1 . .
    H H20B 0.1251 0.6648 0.1265 0.024 Uiso calc R 1 1 . .
    C C21 0.18623(12) 0.57823(11) 0.1420(4) 0.0212(5) Uani d . 1 1 . .
    H H21A 0.2237 0.5618 0.0653 0.025 Uiso calc R 1 1 . .
    H H21B 0.1457 0.5512 0.1151 0.025 Uiso calc R 1 1 . .
    C C22 0.20476(11) 0.57331(11) 0.3489(3) 0.0172(5) Uani d . 1 1 . .
    H H22 0.2517 0.5559 0.3585 0.021 Uiso calc R 1 1 . .
    C C23 0.15811(11) 0.52502(11) 0.4544(4) 0.0199(5) Uani d . 1 1 A .
    C C24 0.17163(13) 0.52639(12) 0.6588(4) 0.0247(5) Uani d . 1 1 . .
    H H24A 0.1409 0.4955 0.7207 0.037 Uiso calc R 1 1 . .
    H H24B 0.1646 0.5720 0.7053 0.037 Uiso calc R 1 1 . .
    H H24C 0.2181 0.5126 0.6821 0.037 Uiso calc R 1 1 . .
    C C25 0.16250(12) 0.45282(11) 0.3808(4) 0.0230(5) Uani d D 1 1 . .
    H H25A 0.1454 0.4528 0.2540 0.028 Uiso calc PR 0.413(3) 1 A 1
    H H25B 0.1319 0.4244 0.4540 0.028 Uiso calc PR 0.413(3) 1 A 1
    H H25C 0.1358 0.4504 0.2671 0.028 Uiso d PR 0.250(7) 1 B 2
    H H25D 0.1408 0.4227 0.4707 0.028 Uiso d PR 0.250(7) 1 B 2
    H H25E 0.1559 0.4542 0.2470 0.028 Uiso d PR 0.337(7) 1 C 3
    H H25F 0.1249 0.4266 0.4332 0.028 Uiso d PR 0.337(7) 1 C 3
    C C26 0.2328(3) 0.4192(5) 0.3806(13) 0.0196(19) Uani d PDU 0.413(3) 1 A 1
    H H26A 0.2592 0.4366 0.4850 0.024 Uiso calc PR 0.413(3) 1 A 1
    H H26B 0.2274 0.3702 0.3973 0.024 Uiso calc PR 0.413(3) 1 A 1
    C C27 0.2701(7) 0.4317(7) 0.2113(18) 0.036(2) Uani d PDU 0.413(3) 1 A 1
    H H27 0.2415 0.4194 0.1131 0.043 Uiso calc PR 0.413(3) 1 A 1
    C C28 0.3265(4) 0.4528(5) 0.1393(15) 0.0416(18) Uani d PDU 0.413(3) 1 A 1
    C C29 0.3498(5) 0.4646(7) -0.0560(17) 0.059(2) Uani d PDU 0.413(3) 1 A 1
    H H29A 0.3927 0.4417 -0.0759 0.089 Uiso calc PR 0.413(3) 1 A 1
    H H29B 0.3554 0.5128 -0.0769 0.089 Uiso calc PR 0.413(3) 1 A 1
    H H29C 0.3162 0.4468 -0.1409 0.089 Uiso calc PR 0.413(3) 1 A 1
    C C30 0.3800(6) 0.4710(7) 0.277(2) 0.074(3) Uani d PDU 0.413(3) 1 A 1
    H H30A 0.3631 0.4623 0.4003 0.112 Uiso calc PR 0.413(3) 1 A 1
    H H30B 0.3913 0.5186 0.2646 0.112 Uiso calc PR 0.413(3) 1 A 1
    H H30C 0.4201 0.4437 0.2550 0.112 Uiso calc PR 0.413(3) 1 A 1
    C C26' 0.2338(6) 0.4245(11) 0.340(2) 0.0196(19) Uani d PD 0.250(7) 1 A 2
    H H26C 0.2632 0.4408 0.4395 0.024 Uiso calc PR 0.250(7) 1 B 2
    H H26D 0.2305 0.3752 0.3550 0.024 Uiso calc PR 0.250(7) 1 B 2
    C C27' 0.2706(9) 0.4359(15) 0.170(2) 0.036(2) Uani d PD 0.250(7) 1 A 2
    H H27' 0.2516 0.4353 0.0509 0.043 Uiso calc PR 0.250(7) 1 B 2
    C C28' 0.3390(7) 0.4479(8) 0.211(3) 0.0416(18) Uani d PD 0.250(7) 1 A 2
    C C29' 0.3714(9) 0.4563(11) 0.024(3) 0.059(2) Uani d PD 0.250(7) 1 A 2
    H H29D 0.3364 0.4576 -0.0696 0.089 Uiso calc PR 0.250(7) 1 B 2
    H H29E 0.4016 0.4185 0.0007 0.089 Uiso calc PR 0.250(7) 1 B 2
    H H29F 0.3970 0.4983 0.0215 0.089 Uiso calc PR 0.250(7) 1 B 2
    C C30' 0.3828(10) 0.4522(13) 0.380(4) 0.074(3) Uani d PD 0.250(7) 1 A 2
    H H30D 0.3546 0.4492 0.4889 0.112 Uiso calc PR 0.250(7) 1 B 2
    H H30E 0.4068 0.4951 0.3799 0.112 Uiso calc PR 0.250(7) 1 B 2
    H H30F 0.4152 0.4152 0.3792 0.112 Uiso calc PR 0.250(7) 1 B 2
    C C26" 0.2285(6) 0.4150(10) 0.423(2) 0.0196(19) Uani d PD 0.337(7) 1 A 3
    H H26E 0.2461 0.4296 0.5426 0.024 Uiso calc PR 0.337(7) 1 C 3
    H H26F 0.2194 0.3662 0.4293 0.024 Uiso calc PR 0.337(7) 1 C 3
    C C27" 0.2785(6) 0.4279(7) 0.2825(19) 0.036(2) Uani d PD 0.337(7) 1 A 3
    H H27" 0.2648 0.4187 0.1609 0.043 Uiso calc PR 0.337(7) 1 C 3
    C C28" 0.3442(5) 0.4520(5) 0.3021(19) 0.0416(18) Uani d PD 0.337(7) 1 A 3
    C C29" 0.3880(6) 0.4653(7) 0.136(2) 0.059(2) Uani d PD 0.337(7) 1 A 3
    H H29G 0.3598 0.4674 0.0270 0.089 Uiso calc PR 0.337(7) 1 C 3
    H H29H 0.4208 0.4290 0.1234 0.089 Uiso calc PR 0.337(7) 1 C 3
    H H29I 0.4116 0.5081 0.1522 0.089 Uiso calc PR 0.337(7) 1 C 3
    C C30" 0.3691(7) 0.4694(9) 0.493(2) 0.074(3) Uani d PD 0.337(7) 1 A 3
    H H30G 0.3606 0.5170 0.5174 0.112 Uiso calc PR 0.337(7) 1 C 3
    H H30H 0.4174 0.4606 0.5005 0.112 Uiso calc PR 0.337(7) 1 C 3
    H H30I 0.3454 0.4418 0.5827 0.112 Uiso calc PR 0.337(7) 1 C 3
loop_
    _atom_site_aniso_label
    _atom_site_aniso_U_11
    _atom_site_aniso_U_22
    _atom_site_aniso_U_33
    _atom_site_aniso_U_12
    _atom_site_aniso_U_13
    _atom_site_aniso_U_23
    O1 0.0214(8) 0.0221(8) 0.0162(9) -0.0034(6) 0.0000(7) -0.0006(7)
    O2 0.0198(8) 0.0223(8) 0.0202(10) -0.0020(6) 0.0014(7) -0.0015(7)
    O1W 0.0230(11) 0.0194(11) 0.0168(13) 0.0029(8) 0.000 0.000
    O2W 0.0254(11) 0.0196(11) 0.0161(13) 0.0054(8) 0.000 0.000
    C1 0.0280(12) 0.0164(10) 0.0255(14) 0.0030(8) -0.0015(10) -0.0008(9)
    C2 0.0240(11) 0.0194(10) 0.0179(13) -0.0032(8) 0.0001(9) 0.0031(9)
    C3 0.0223(11) 0.0163(10) 0.0145(12) -0.0017(8) 0.0011(9) 0.0016(9)
    C4 0.0227(11) 0.0160(10) 0.0164(13) -0.0021(8) -0.0011(9) -0.0029(9)
    C5 0.0273(11) 0.0195(10) 0.0116(13) -0.0055(8) -0.0018(9) -0.0019(9)
    C6 0.0234(11) 0.0191(10) 0.0113(12) -0.0031(8) -0.0019(9) 0.0002(9)
    C7 0.0225(11) 0.0215(11) 0.0162(13) -0.0019(8) 0.0048(9) -0.0021(9)
    C8 0.0170(10) 0.0138(10) 0.0145(12) 0.0001(7) 0.0002(8) -0.0013(8)
    C9 0.0181(10) 0.0146(9) 0.0118(12) -0.0011(7) 0.0012(8) 0.0009(8)
    C10 0.0231(11) 0.0176(10) 0.0140(13) 0.0008(8) -0.0025(9) 0.0018(9)
    C11 0.0230(10) 0.0195(10) 0.0093(11) -0.0023(8) -0.0023(9) 0.0001(9)
    C12 0.0173(10) 0.0219(11) 0.0175(13) -0.0020(8) -0.0016(9) -0.0029(9)
    C13 0.0156(10) 0.0179(10) 0.0110(11) -0.0023(7) 0.0000(8) -0.0007(8)
    C14 0.0162(10) 0.0178(10) 0.0112(12) 0.0002(7) -0.0016(8) -0.0014(9)
    C15 0.0244(11) 0.0200(11) 0.0144(13) -0.0052(8) -0.0022(9) -0.0010(9)
    C16 0.0209(11) 0.0187(10) 0.0148(12) -0.0022(8) -0.0024(9) 0.0025(9)
    C17 0.0191(10) 0.0159(10) 0.0149(12) -0.0034(7) 0.0019(9) -0.0015(9)
    C18 0.0205(10) 0.0170(10) 0.0218(13) -0.0022(8) 0.0035(9) -0.0019(9)
    C19 0.0175(10) 0.0184(11) 0.0140(12) -0.0026(8) 0.0013(9) -0.0002(9)
    C20 0.0261(11) 0.0200(10) 0.0142(12) -0.0034(8) -0.0011(9) -0.0015(9)
    C21 0.0280(12) 0.0197(11) 0.0158(13) -0.0045(8) 0.0011(10) -0.0030(9)
    C22 0.0194(10) 0.0156(10) 0.0167(13) 0.0001(7) 0.0004(9) -0.0020(9)
    C23 0.0203(11) 0.0193(11) 0.0200(14) -0.0015(8) -0.0002(9) 0.0016(9)
    C24 0.0303(12) 0.0227(11) 0.0210(14) -0.0059(9) -0.0026(11) 0.0041(10)
    C25 0.0251(11) 0.0187(11) 0.0253(15) -0.0039(8) -0.0015(10) 0.0028(10)
    C26 0.0337(17) 0.014(3) 0.012(6) 0.0011(16) -0.004(3) 0.009(4)
    C27 0.034(2) 0.021(2) 0.053(6) 0.0028(16) 0.018(3) 0.000(5)
    C28 0.028(3) 0.041(2) 0.057(5) -0.0006(19) 0.002(3) -0.007(4)
    C29 0.029(3) 0.075(4) 0.073(6) -0.002(3) 0.010(3) -0.002(4)
    C30 0.038(3) 0.093(5) 0.091(7) -0.014(3) -0.020(5) 0.019(5)
    C26' 0.0337(17) 0.014(3) 0.012(6) 0.0011(16) -0.004(3) 0.009(4)
    C27' 0.034(2) 0.021(2) 0.053(6) 0.0028(16) 0.018(3) 0.000(5)
    C28' 0.028(3) 0.041(2) 0.057(5) -0.0006(19) 0.002(3) -0.007(4)
    C29' 0.029(3) 0.075(4) 0.073(6) -0.002(3) 0.010(3) -0.002(4)
    C30' 0.038(3) 0.093(5) 0.091(7) -0.014(3) -0.020(5) 0.019(5)
    C26" 0.0337(17) 0.014(3) 0.012(6) 0.0011(16) -0.004(3) 0.009(4)
    C27" 0.034(2) 0.021(2) 0.053(6) 0.0028(16) 0.018(3) 0.000(5)
    C28" 0.028(3) 0.041(2) 0.057(5) -0.0006(19) 0.002(3) -0.007(4)
    C29" 0.029(3) 0.075(4) 0.073(6) -0.002(3) 0.010(3) -0.002(4)
    C30" 0.038(3) 0.093(5) 0.091(7) -0.014(3) -0.020(5) 0.019(5)
loop_
    _geom_bond_atom_site_label_1
    _geom_bond_atom_site_label_2
    _geom_bond_site_symmetry_2
    _geom_bond_distance
    _geom_bond_publ_flag
    O1 C4 . 1.441(3) ?
    O1 H1 . 0.8400 ?
    O2 C23 . 1.451(3) ?
    O2 H2 . 0.8400 ?
    O1W H1W . 0.8400 ?
    O2W H2W . 0.8400 ?
    C1 C3 . 1.546(3) ?
    C1 H1A . 0.9800 ?
    C1 H1B . 0.9800 ?
    C1 H1C . 0.9800 ?
    C2 C3 . 1.536(3) ?
    C2 H2A . 0.9800 ?
    C2 H2B . 0.9800 ?
    C2 H2C . 0.9800 ?
    C3 C4 . 1.549(3) ?
    C3 C9 . 1.552(3) ?
    C4 C5 . 1.522(3) ?
    C4 H4 . 1.0000 ?
    C5 C6 . 1.532(3) ?
    C5 H5A . 0.9900 ?
    C5 H5B . 0.9900 ?
    C6 C8 . 1.539(3) ?
    C6 H6A . 0.9900 ?
    C6 H6B . 0.9900 ?
    C7 C8 . 1.547(3) ?
    C7 H7A . 0.9800 ?
    C7 H7B . 0.9800 ?
    C7 H7C . 0.9800 ?
    C8 C9 . 1.567(3) ?
    C8 C14 . 1.574(3) ?
    C9 C10 . 1.528(3) ?
    C9 H9 . 1.0000 ?
    C10 C11 . 1.533(3) ?
    C10 H10A . 0.9900 ?
    C10 H10B . 0.9900 ?
    C11 C13 . 1.539(3) ?
    C11 H11A . 0.9900 ?
    C11 H11B . 0.9900 ?
    C12 C13 . 1.546(3) ?
    C12 H12A . 0.9800 ?
    C12 H12B . 0.9800 ?
    C12 H12C . 0.9800 ?
    C13 C14 . 1.574(3) ?
    C13 C19 . 1.581(3) ?
    C14 C15 . 1.537(3) ?
    C14 H14 . 1.0000 ?
    C15 C16 . 1.531(3) ?
    C15 H15A . 0.9900 ?
    C15 H15B . 0.9900 ?
    C16 C17 . 1.528(3) ?
    C16 H16A . 0.9900 ?
    C16 H16B . 0.9900 ?
    C17 C22 . 1.546(3) ?
    C17 C19 . 1.549(3) ?
    C17 H17 . 1.0000 ?
    C18 C19 . 1.538(3) ?
    C18 H18A . 0.9800 ?
    C18 H18B . 0.9800 ?
    C18 H18C . 0.9800 ?
    C19 C20 . 1.540(3) ?
    C20 C21 . 1.547(3) ?
    C20 H20A . 0.9900 ?
    C20 H20B . 0.9900 ?
    C21 C22 . 1.564(4) ?
    C21 H21A . 0.9900 ?
    C21 H21B . 0.9900 ?
    C22 C23 . 1.545(3) ?
    C22 H22 . 1.0000 ?
    C23 C24 . 1.523(4) ?
    C23 C25 . 1.539(3) ?
    C24 H24A . 0.9800 ?
    C24 H24B . 0.9800 ?
    C24 H24C . 0.9800 ?
    C25 C26" . 1.547(7) ?
    C25 C26 . 1.553(6) ?
    C25 C26' . 1.557(8) ?
    C25 H25A . 0.9900 ?
    C25 H25B . 0.9900 ?
    C25 H25C . 0.9900 ?
    C25 H25D . 0.9902 ?
    C25 H25E . 0.9900 ?
    C25 H25F . 0.9901 ?
    C26 C27 . 1.467(8) ?
    C26 H26A . 0.9900 ?
    C26 H26B . 0.9900 ?
    C27 C28 . 1.311(13) ?
    C27 H27 . 0.9500 ?
    C28 C30 . 1.510(14) ?
    C28 C29 . 1.523(13) ?
    C29 H29A . 0.9800 ?
    C29 H29B . 0.9800 ?
    C29 H29C . 0.9800 ?
    C30 H30A . 0.9800 ?
    C30 H30B . 0.9800 ?
    C30 H30C . 0.9800 ?
    C26' C27' . 1.465(10) ?
    C26' H26C . 0.9900 ?
    C26' H26D . 0.9900 ?
    C27' C28' . 1.417(16) ?
    C27' H27' . 0.9500 ?
    C28' C30' . 1.514(16) ?
    C28' C29' . 1.523(14) ?
    C29' H29D . 0.9800 ?
    C29' H29E . 0.9800 ?
    C29' H29F . 0.9800 ?
    C30' H30D . 0.9800 ?
    C30' H30E . 0.9800 ?
    C30' H30F . 0.9800 ?
    C26" C27" . 1.454(9) ?
    C26" H26E . 0.9900 ?
    C26" H26F . 0.9900 ?
    C27" C28" . 1.401(14) ?
    C27" H27" . 0.9500 ?
    C28" C29" . 1.518(14) ?
    C28" C30" . 1.522(15) ?
    C29" H29G . 0.9800 ?
    C29" H29H . 0.9800 ?
    C29" H29I . 0.9800 ?
    C30" H30G . 0.9800 ?
    C30" H30H . 0.9800 ?
    C30" H30I . 0.9800 ?
loop_
    _geom_angle_atom_site_label_1
    _geom_angle_atom_site_label_2
    _geom_angle_atom_site_label_3
    _geom_angle_site_symmetry_1
    _geom_angle_site_symmetry_3
    _geom_angle
    _geom_angle_publ_flag
    C4 O1 H1 . . 109.5 ?
    C23 O2 H2 . . 109.5 ?
    C3 C1 H1A . . 109.5 ?
    C3 C1 H1B . . 109.5 ?
    H1A C1 H1B . . 109.5 ?
    C3 C1 H1C . . 109.5 ?
    H1A C1 H1C . . 109.5 ?
    H1B C1 H1C . . 109.5 ?
    C3 C2 H2A . . 109.5 ?
    C3 C2 H2B . . 109.5 ?
    H2A C2 H2B . . 109.5 ?
    C3 C2 H2C . . 109.5 ?
    H2A C2 H2C . . 109.5 ?
    H2B C2 H2C . . 109.5 ?
    C2 C3 C1 . . 106.84(19) ?
    C2 C3 C4 . . 107.92(19) ?
    C1 C3 C4 . . 108.8(2) ?
    C2 C3 C9 . . 109.91(19) ?
    C1 C3 C9 . . 114.03(19) ?
    C4 C3 C9 . . 109.15(18) ?
    O1 C4 C5 . . 106.67(19) ?
    O1 C4 C3 . . 111.20(19) ?
    C5 C4 C3 . . 112.43(18) ?
    O1 C4 H4 . . 108.8 ?
    C5 C4 H4 . . 108.8 ?
    C3 C4 H4 . . 108.8 ?
    C4 C5 C6 . . 111.6(2) ?
    C4 C5 H5A . . 109.3 ?
    C6 C5 H5A . . 109.3 ?
    C4 C5 H5B . . 109.3 ?
    C6 C5 H5B . . 109.3 ?
    H5A C5 H5B . . 108.0 ?
    C5 C6 C8 . . 113.33(19) ?
    C5 C6 H6A . . 108.9 ?
    C8 C6 H6A . . 108.9 ?
    C5 C6 H6B . . 108.9 ?
    C8 C6 H6B . . 108.9 ?
    H6A C6 H6B . . 107.7 ?
    C8 C7 H7A . . 109.5 ?
    C8 C7 H7B . . 109.5 ?
    H7A C7 H7B . . 109.5 ?
    C8 C7 H7C . . 109.5 ?
    H7A C7 H7C . . 109.5 ?
    H7B C7 H7C . . 109.5 ?
    C6 C8 C7 . . 107.5(2) ?
    C6 C8 C9 . . 107.90(17) ?
    C7 C8 C9 . . 114.95(18) ?
    C6 C8 C14 . . 108.04(17) ?
    C7 C8 C14 . . 112.92(17) ?
    C9 C8 C14 . . 105.23(18) ?
    C10 C9 C3 . . 114.06(18) ?
    C10 C9 C8 . . 111.03(18) ?
    C3 C9 C8 . . 117.00(19) ?
    C10 C9 H9 . . 104.4 ?
    C3 C9 H9 . . 104.4 ?
    C8 C9 H9 . . 104.4 ?
    C9 C10 C11 . . 110.16(18) ?
    C9 C10 H10A . . 109.6 ?
    C11 C10 H10A . . 109.6 ?
    C9 C10 H10B . . 109.6 ?
    C11 C10 H10B . . 109.6 ?
    H10A C10 H10B . . 108.1 ?
    C10 C11 C13 . . 113.6(2) ?
    C10 C11 H11A . . 108.9 ?
    C13 C11 H11A . . 108.9 ?
    C10 C11 H11B . . 108.9 ?
    C13 C11 H11B . . 108.9 ?
    H11A C11 H11B . . 107.7 ?
    C13 C12 H12A . . 109.5 ?
    C13 C12 H12B . . 109.5 ?
    H12A C12 H12B . . 109.5 ?
    C13 C12 H12C . . 109.5 ?
    H12A C12 H12C . . 109.5 ?
    H12B C12 H12C . . 109.5 ?
    C11 C13 C12 . . 107.53(19) ?
    C11 C13 C14 . . 109.55(17) ?
    C12 C13 C14 . . 112.08(19) ?
    C11 C13 C19 . . 110.12(19) ?
    C12 C13 C19 . . 110.62(17) ?
    C14 C13 C19 . . 106.95(17) ?
    C15 C14 C13 . . 111.72(17) ?
    C15 C14 C8 . . 115.04(19) ?
    C13 C14 C8 . . 115.47(18) ?
    C15 C14 H14 . . 104.3 ?
    C13 C14 H14 . . 104.3 ?
    C8 C14 H14 . . 104.3 ?
    C16 C15 C14 . . 112.5(2) ?
    C16 C15 H15A . . 109.1 ?
    C14 C15 H15A . . 109.1 ?
    C16 C15 H15B . . 109.1 ?
    C14 C15 H15B . . 109.1 ?
    H15A C15 H15B . . 107.8 ?
    C17 C16 C15 . . 109.57(18) ?
    C17 C16 H16A . . 109.8 ?
    C15 C16 H16A . . 109.8 ?
    C17 C16 H16B . . 109.8 ?
    C15 C16 H16B . . 109.8 ?
    H16A C16 H16B . . 108.2 ?
    C16 C17 C22 . . 120.46(19) ?
    C16 C17 C19 . . 110.00(17) ?
    C22 C17 C19 . . 105.02(19) ?
    C16 C17 H17 . . 106.9 ?
    C22 C17 H17 . . 106.9 ?
    C19 C17 H17 . . 106.9 ?
    C19 C18 H18A . . 109.5 ?
    C19 C18 H18B . . 109.5 ?
    H18A C18 H18B . . 109.5 ?
    C19 C18 H18C . . 109.5 ?
    H18A C18 H18C . . 109.5 ?
    H18B C18 H18C . . 109.5 ?
    C18 C19 C20 . . 106.1(2) ?
    C18 C19 C17 . . 110.99(19) ?
    C20 C19 C17 . . 100.09(18) ?
    C18 C19 C13 . . 112.45(17) ?
    C20 C19 C13 . . 116.53(19) ?
    C17 C19 C13 . . 109.99(19) ?
    C19 C20 C21 . . 103.65(19) ?
    C19 C20 H20A . . 111.0 ?
    C21 C20 H20A . . 111.0 ?
    C19 C20 H20B . . 111.0 ?
    C21 C20 H20B . . 111.0 ?
    H20A C20 H20B . . 109.0 ?
    C20 C21 C22 . . 105.65(19) ?
    C20 C21 H21A . . 110.6 ?
    C22 C21 H21A . . 110.6 ?
    C20 C21 H21B . . 110.6 ?
    C22 C21 H21B . . 110.6 ?
    H21A C21 H21B . . 108.7 ?
    C23 C22 C17 . . 115.33(19) ?
    C23 C22 C21 . . 112.48(19) ?
    C17 C22 C21 . . 104.44(18) ?
    C23 C22 H22 . . 108.1 ?
    C17 C22 H22 . . 108.1 ?
    C21 C22 H22 . . 108.1 ?
    O2 C23 C24 . . 106.6(2) ?
    O2 C23 C25 . . 107.73(18) ?
    C24 C23 C25 . . 110.6(2) ?
    O2 C23 C22 . . 107.80(18) ?
    C24 C23 C22 . . 112.02(19) ?
    C25 C23 C22 . . 111.9(2) ?
    C23 C24 H24A . . 109.5 ?
    C23 C24 H24B . . 109.5 ?
    H24A C24 H24B . . 109.5 ?
    C23 C24 H24C . . 109.5 ?
    H24A C24 H24C . . 109.5 ?
    H24B C24 H24C . . 109.5 ?
    C23 C25 C26" . . 115.7(9) ?
    C23 C25 C26 . . 117.0(5) ?
    C23 C25 C26' . . 117.3(10) ?
    C23 C25 H25A . . 108.0 ?
    C26 C25 H25A . . 108.0 ?
    C23 C25 H25B . . 108.0 ?
    C26 C25 H25B . . 108.0 ?
    H25A C25 H25B . . 107.3 ?
    C23 C25 H25C . . 108.1 ?
    C26 C25 H25C . . 117.6 ?
    C26' C25 H25C . . 108.1 ?
    C23 C25 H25D . . 107.9 ?
    C23 C25 H25E . . 108.4 ?
    C26" C25 H25E . . 108.8 ?
    C23 C25 H25F . . 108.3 ?
    C26" C25 H25F . . 108.0 ?
    H25E C25 H25F . . 107.4 ?
    C27 C26 C25 . . 112.6(7) ?
    C27 C26 H26A . . 109.1 ?
    C25 C26 H26A . . 109.1 ?
    C27 C26 H26B . . 109.1 ?
    C25 C26 H26B . . 109.1 ?
    H26A C26 H26B . . 107.8 ?
    C28 C27 C26 . . 145.9(14) ?
    C28 C27 H27 . . 107.0 ?
    C26 C27 H27 . . 107.0 ?
    C27 C28 C30 . . 114.4(12) ?
    C27 C28 C29 . . 133.5(11) ?
    C30 C28 C29 . . 112.1(9) ?
    C27' C26' C25 . . 124.3(14) ?
    C27' C26' H26C . . 106.2 ?
    C25 C26' H26C . . 106.2 ?
    C27' C26' H26D . . 106.2 ?
    C25 C26' H26D . . 106.2 ?
    H26C C26' H26D . . 106.4 ?
    C28' C27' C26' . . 109.0(16) ?
    C28' C27' H27' . . 125.5 ?
    C26' C27' H27' . . 125.5 ?
    C27' C28' C30' . . 137.5(17) ?
    C27' C28' C29' . . 103.5(14) ?
    C30' C28' C29' . . 118.9(15) ?
    C28' C29' H29D . . 109.5 ?
    C28' C29' H29E . . 109.5 ?
    H29D C29' H29E . . 109.5 ?
    C28' C29' H29F . . 109.5 ?
    H29D C29' H29F . . 109.5 ?
    H29E C29' H29F . . 109.5 ?
    C28' C30' H30D . . 109.5 ?
    C28' C30' H30E . . 109.5 ?
    H30D C30' H30E . . 109.5 ?
    C28' C30' H30F . . 109.5 ?
    H30D C30' H30F . . 109.5 ?
    H30E C30' H30F . . 109.5 ?
    C27" C26" C25 . . 110.9(9) ?
    C27" C26" H26E . . 109.5 ?
    C25 C26" H26E . . 109.5 ?
    C27" C26" H26F . . 109.5 ?
    C25 C26" H26F . . 109.5 ?
    H26E C26" H26F . . 108.1 ?
    C28" C27" C26" . . 128.9(14) ?
    C28" C27" H27" . . 115.5 ?
    C26" C27" H27" . . 115.5 ?
    C27" C28" C29" . . 121.0(11) ?
    C27" C28" C30" . . 118.5(11) ?
    C29" C28" C30" . . 120.4(11) ?
loop_
    _geom_torsion_atom_site_label_1
    _geom_torsion_atom_site_label_2
    _geom_torsion_atom_site_label_3
    _geom_torsion_atom_site_label_4
    _geom_torsion_site_symmetry_1
    _geom_torsion_site_symmetry_2
    _geom_torsion_site_symmetry_3
    _geom_torsion_site_symmetry_4
    _geom_torsion
    _geom_torsion_publ_flag
    C2 C3 C4 O1 . . . . -51.8(2) ?
    C1 C3 C4 O1 . . . . -167.36(18) ?
    C9 C3 C4 O1 . . . . 67.6(2) ?
    C2 C3 C4 C5 . . . . -171.33(18) ?
    C1 C3 C4 C5 . . . . 73.1(2) ?
    C9 C3 C4 C5 . . . . -51.9(2) ?
    O1 C4 C5 C6 . . . . -65.2(2) ?
    C3 C4 C5 C6 . . . . 56.9(3) ?
    C4 C5 C6 C8 . . . . -58.0(3) ?
    C5 C6 C8 C7 . . . . -72.1(2) ?
    C5 C6 C8 C9 . . . . 52.4(2) ?
    C5 C6 C8 C14 . . . . 165.72(19) ?
    C2 C3 C9 C10 . . . . -59.2(2) ?
    C1 C3 C9 C10 . . . . 60.8(3) ?
    C4 C3 C9 C10 . . . . -177.36(19) ?
    C2 C3 C9 C8 . . . . 168.87(18) ?
    C1 C3 C9 C8 . . . . -71.2(3) ?
    C4 C3 C9 C8 . . . . 50.7(2) ?
    C6 C8 C9 C10 . . . . 176.04(17) ?
    C7 C8 C9 C10 . . . . -64.0(2) ?
    C14 C8 C9 C10 . . . . 60.9(2) ?
    C6 C8 C9 C3 . . . . -50.6(2) ?
    C7 C8 C9 C3 . . . . 69.3(2) ?
    C14 C8 C9 C3 . . . . -165.81(18) ?
    C3 C9 C10 C11 . . . . 161.98(19) ?
    C8 C9 C10 C11 . . . . -63.3(2) ?
    C9 C10 C11 C13 . . . . 56.8(2) ?
    C10 C11 C13 C12 . . . . 72.8(2) ?
    C10 C11 C13 C14 . . . . -49.3(2) ?
    C10 C11 C13 C19 . . . . -166.64(17) ?
    C11 C13 C14 C15 . . . . -175.11(18) ?
    C12 C13 C14 C15 . . . . 65.6(2) ?
    C19 C13 C14 C15 . . . . -55.8(2) ?
    C11 C13 C14 C8 . . . . 50.9(2) ?
    C12 C13 C14 C8 . . . . -68.4(2) ?
    C19 C13 C14 C8 . . . . 170.25(18) ?
    C6 C8 C14 C15 . . . . 56.6(2) ?
    C7 C8 C14 C15 . . . . -62.2(3) ?
    C9 C8 C14 C15 . . . . 171.71(18) ?
    C6 C8 C14 C13 . . . . -170.91(19) ?
    C7 C8 C14 C13 . . . . 70.3(3) ?
    C9 C8 C14 C13 . . . . -55.8(2) ?
    C13 C14 C15 C16 . . . . 55.9(2) ?
    C8 C14 C15 C16 . . . . -169.89(17) ?
    C14 C15 C16 C17 . . . . -56.4(2) ?
    C15 C16 C17 C22 . . . . -178.3(2) ?
    C15 C16 C17 C19 . . . . 59.5(2) ?
    C16 C17 C19 C18 . . . . 62.3(2) ?
    C22 C17 C19 C18 . . . . -68.7(2) ?
    C16 C17 C19 C20 . . . . 174.03(18) ?
    C22 C17 C19 C20 . . . . 43.0(2) ?
    C16 C17 C19 C13 . . . . -62.8(2) ?
    C22 C17 C19 C13 . . . . 166.21(17) ?
    C11 C13 C19 C18 . . . . 54.0(3) ?
    C12 C13 C19 C18 . . . . 172.7(2) ?
    C14 C13 C19 C18 . . . . -65.0(2) ?
    C11 C13 C19 C20 . . . . -68.8(2) ?
    C12 C13 C19 C20 . . . . 49.9(3) ?
    C14 C13 C19 C20 . . . . 172.23(19) ?
    C11 C13 C19 C17 . . . . 178.24(18) ?
    C12 C13 C19 C17 . . . . -63.0(2) ?
    C14 C13 C19 C17 . . . . 59.3(2) ?
    C18 C19 C20 C21 . . . . 71.1(2) ?
    C17 C19 C20 C21 . . . . -44.3(2) ?
    C13 C19 C20 C21 . . . . -162.83(19) ?
    C19 C20 C21 C22 . . . . 29.7(2) ?
    C16 C17 C22 C23 . . . . 86.4(3) ?
    C19 C17 C22 C23 . . . . -148.94(19) ?
    C16 C17 C22 C21 . . . . -149.6(2) ?
    C19 C17 C22 C21 . . . . -25.0(2) ?
    C20 C21 C22 C23 . . . . 122.9(2) ?
    C20 C21 C22 C17 . . . . -2.9(2) ?
    C17 C22 C23 O2 . . . . 62.8(3) ?
    C21 C22 C23 O2 . . . . -56.9(2) ?
    C17 C22 C23 C24 . . . . -54.1(3) ?
    C21 C22 C23 C24 . . . . -173.8(2) ?
    C17 C22 C23 C25 . . . . -179.0(2) ?
    C21 C22 C23 C25 . . . . 61.4(2) ?
    O2 C23 C25 C26" . . . . -170.6(5) ?
    C24 C23 C25 C26" . . . . -54.5(6) ?
    C22 C23 C25 C26" . . . . 71.1(6) ?
    O2 C23 C25 C26 . . . . 175.8(4) ?
    C24 C23 C25 C26 . . . . -68.1(4) ?
    C22 C23 C25 C26 . . . . 57.5(5) ?
    O2 C23 C25 C26' . . . . 162.7(7) ?
    C24 C23 C25 C26' . . . . -81.2(7) ?
    C22 C23 C25 C26' . . . . 44.4(7) ?
    C23 C25 C26 C27 . . . . -89.5(10) ?
    C26" C25 C26 C27 . . . . -176(6) ?
    C26' C25 C26 C27 . . . . 5(5) ?
    C25 C26 C27 C28 . . . . 127.9(19) ?
    C26 C27 C28 C30 . . . . 3(3) ?
    C26 C27 C28 C29 . . . . -175.1(16) ?
    C23 C25 C26' C27' . . . . -84(2) ?
    C26" C25 C26' C27' . . . . -177(6) ?
    C26 C25 C26' C27' . . . . -176(7) ?
    C25 C26' C27' C28' . . . . 139(2) ?
    C26' C27' C28' C30' . . . . 0(4) ?
    C26' C27' C28' C29' . . . . 178.1(19) ?
    C23 C25 C26" C27" . . . . -87.7(15) ?
    C26 C25 C26" C27" . . . . 11(4) ?
    C26' C25 C26" C27" . . . . 12(3) ?
    C25 C26" C27" C28" . . . . 125.6(15) ?
    C26" C27" C28" C29" . . . . -177.1(14) ?
    C26" C27" C28" C30" . . . . -1(2) ?
loop_
    _geom_hbond_atom_site_label_D
    _geom_hbond_atom_site_label_H
    _geom_hbond_atom_site_label_A
    _geom_hbond_site_symmetry_A
    _geom_hbond_distance_DH
    _geom_hbond_distance_HA
    _geom_hbond_distance_DA
    _geom_hbond_angle_DHA
    O1 H1 O1w . 0.84 1.96 2.745(2) 154
    O2 H2 O2w . 0.84 2.03 2.809(2) 154
    O1w H1w O2 3_664 0.84 1.88 2.712(2) 171
    O2w H2w O1 3_654 0.84 1.95 2.786(2) 171
