# Supplementary material for: (20S)-Dammar-24-ene-3β,20-diol monohydrate from the bark of Aglaia exima (Meliaceae)
Source: Acta Crystallogr Sect E Struct Rep Online. 2012 Aug 15;68(Pt 9):o2712–3. doi: 10.1107/S1600536812034976 (PMC3435729; doi:10.1107/S1600536812034976)
Supplement: Supplementary file 2 [file e-68-o2712-Isup2.hkl]

# 
# h,k,l, Fc-squared, Fo-squared, sigma(Fo-squared) and status flag 
# 
data_I
_shelx_title '  P42  80% overlap 11836 Friedel pairs peak 3.64 from H7c' 
_shelx_refln_list_code          4 
_shelx_F_calc_maximum      161.62 
_exptl_crystal_F_000      1032.00 
_reflns_d_resolution_high  0.7916 
 
loop_ 
 _symmetry_equiv_pos_as_xyz 
 'x, y, z' 
 '-x, -y, z' 
 '-y, x, z+1/2' 
 'y, -x, z+1/2' 
 
_cell_length_a    19.9229 
_cell_length_b    19.9229 
_cell_length_c     7.3302 
_cell_angle_alpha  90.000 
_cell_angle_beta   90.000 
_cell_angle_gamma  90.000 
 
_shelx_F_squared_multiplier     1.000 
 
loop_ 
 _refln_index_h 
 _refln_index_k 
 _refln_index_l 
 _refln_F_squared_calc 
 _refln_F_squared_meas 
 _refln_F_squared_sigma 
 _refln_observed_status 
   0   0  -8       54.19       82.85      5.53 o 
   0   0  -8      109.51      142.77     12.31 o 
   0   0  -6     2153.99     2663.40     14.41 o 
   0   0  -4     6520.89     7668.81     26.92 o 
   0   0  -2     1262.16     1099.08     14.38 o 
   0   0   2     1264.28     1219.35      6.49 o 
   0   0   4     6497.44     7350.27     33.06 o 
   0   0   6     2160.68     2195.79     19.31 o 
   1   0  -9       92.95      137.96      5.66 o 
   0  -1  -9       48.25       76.37      7.36 o 
   0  -1  -8        6.22       12.19      2.29 o 
   0   1  -8       12.01       22.78      7.22 o 
  -1   0  -8       26.62       27.98     10.42 o 
   1   0  -7       97.12      119.97      2.96 o 
  -1   0  -6       90.18      121.67      2.49 o 
   1   0  -5       41.93       40.66      2.39 o 
   1   0  -4      228.83      216.90      2.82 o 
   0   1  -3      381.64      346.02      2.55 o 
   1   0  -2       19.27       10.03      1.39 o 
   0   1  -1      729.03      670.17      3.42 o 
   0  -1  -1     1407.39     1337.82      5.07 o 
   1   0   1      729.18      678.61      3.60 o 
  -1   0   1     1407.67     1292.09      4.23 o 
   1   0   2       19.35       10.85      1.00 o 
   1   0   3      380.62      352.79      2.22 o 
   0   1   4      228.45      195.04      3.20 o 
  -1   0   5       41.92       37.51      1.72 o 
   1   0   6       90.23      100.96      3.00 o 
   1  -1  -9       51.93       96.07      5.40 o 
  -1  -1  -8       59.45       71.82      2.48 o 
  -1   1  -8      156.67      189.84     12.90 o 
   1   1  -7      266.89      269.29      3.52 o 
   1   1  -6     2148.52     2128.46     32.86 o 
   1  -1  -6      144.24      123.52      2.40 o 
  -1  -1  -5       79.74       72.80      2.48 o 
   1  -1  -4     2094.62     1966.22      6.98 o 
  -1  -1  -3       40.89       54.09      1.59 o 
  -1   1  -2       79.77      100.97      1.59 o 
  -1   1  -1     7162.25     6358.61      7.45 o 
  -1  -1  -1    13826.67    14042.15     15.95 o 
   1   1   0    10573.84     4262.29     10.39 o 
  -1   1   0    20412.73     8585.58     13.15 o 
  -1   1   1     7160.25     6472.54      7.28 o 
  -1  -1   1    13822.81    13228.67     17.59 o 
   1   1   2       80.70      102.32      1.00 o 
  -1   1   3       41.27       53.67      1.40 o 
   1  -1   4     2088.59     1802.83      7.39 o 
   1  -1   5       80.20       58.31      2.02 o 
   1   1   6      145.08      100.39      3.28 o 
   2  -1  -9        0.11        9.21      2.32 o 
   1   2  -9       44.91       76.90      9.89 o 
  -1  -2  -8       28.24       37.96      2.27 o 
  -2   1  -8       32.15       67.87     11.29 o 
  -2   1  -7      117.95      122.36      2.76 o 
  -2   1  -6      120.86      128.57      2.44 o 
   1   2  -6      204.77      231.84     16.54 o 
   1   2  -5      269.49      314.49      4.25 o 
  -1  -2  -4      208.02      238.75      2.85 o 
  -1  -2  -3       55.55       61.03      1.55 o 
  -2   1  -2       88.33      101.00      1.50 o 
  -2   1  -1      852.64      689.09      3.03 o 
  -1  -2  -1     1646.01     1428.75      4.82 o 
  -1  -2   0     1117.91       27.22      0.99 o 
   2  -1   0     2158.11       62.88      1.33 o 
  -2   1   1      852.71      704.80      2.53 o 
  -1  -2   1     1646.15     1411.54      6.86 o 
   2  -1   2       88.11       93.31      1.41 o 
  -2   1   2      170.10      183.65      6.23 o 
  -1  -2   3       55.60       57.21      1.26 o 
  -2   1   4      208.23      212.83      2.50 o 
  -2   1   5      269.04      274.33      3.62 o 
  -2   1   6      121.21      111.56      2.84 o 
   2   0  -9       40.48       75.06      3.00 o 
   0   2  -9       53.76       83.93      9.44 o 
  -2   0  -8      104.48      121.75      2.61 o 
   0   2  -8      159.80      201.30     13.27 o 
   2   0  -7       37.48       33.22      2.32 o 
   0   2  -6      223.89      207.91      2.81 o 
   0   2  -6      358.10      317.21     17.50 o 
  -2   0  -5       59.44       46.24      2.46 o 
   2   0  -4      827.78      851.71      4.76 o 
   0  -2  -3      802.49      852.82      3.48 o 
   0  -2  -2     1105.80     1127.65      3.63 o 
   0  -2  -1    13531.05    12241.04     20.65 o 
  -2   0  -1    26121.62    24010.83     50.49 o 
   2   0   0     7676.87     3025.17     10.58 o 
  -2   0   0    14820.14     6814.25     10.57 o 
   0   2   1    13527.66    11579.87     25.85 o 
  -2   0   1    26115.07    23748.56     67.17 o 
  -2   0   2     1104.41     1102.22      2.81 o 
  -2   0   3      801.25      811.53      2.76 o 
   0   2   4      830.64      779.59      4.49 o 
   0  -2   5       59.13       35.86      2.00 o 
   2   0   6      223.44      168.52      3.31 o 
   2   1  -9        3.74       11.77      2.98 o 
   2   1  -9       48.54       47.78      8.48 o 
  -1   2  -9        3.84       16.29      8.66 o 
   1  -2  -8       21.92       32.67      2.19 o 
  -1   2  -8       48.19       74.10     11.31 o 
  -1   2  -7       13.46       48.08      2.40 o 
  -1   2  -6      450.76      515.70      3.73 o 
   2   1  -6      534.67      622.69     21.15 o 
  -1   2  -6      563.22      643.09     20.84 o 
  -2  -1  -5       14.89      111.38      2.93 o 
   1  -2  -4      198.79      295.41      3.25 o 
   2   1  -3       16.96       42.95      1.53 o 
   2   1  -2        5.63       40.39      1.31 o 
  -2  -1  -1     2637.08     2622.34      5.04 o 
  -1   2  -1     5090.87     5534.52     12.77 o 
   2   1   0      956.28       17.87      2.01 o 
  -1   2   0     1846.09       27.62      1.42 o 
   1  -2   1     2637.70     2631.40      7.07 o 
  -1   2   1     5092.05     5172.22      8.30 o 
   1  -2   2        5.62       41.81      1.32 o 
  -1   2   2       10.85       30.67      5.07 o 
   1  -2   3       17.08       38.85      1.05 o 
  -1   2   4      198.14      274.85      3.18 o 
   2   1   5       14.77       97.35      2.42 o 
   2   1   6      450.13      438.48      5.89 o 
  -2  -2  -9       67.90       95.37      4.59 o 
   2   2  -9       81.17       75.57      8.62 o 
  -2   2  -9       76.26       87.65      8.45 o 
   2  -2  -9      164.79      220.75      8.24 o 
  -2   2  -8       18.88       23.21      2.12 o 
  -2   2  -8       95.40      107.88     11.40 o 
   2   2  -7        7.64       10.22      2.08 o 
  -2   2  -6      494.38      497.00      3.50 o 
  -2   2  -6      920.94      916.42     23.20 o 
   2  -2  -5      328.36      271.68      3.90 o 
   2  -2  -4      311.97      404.40      3.65 o 
   2  -2  -3      675.62      687.96      3.79 o 
   2   2  -2     1491.68     1325.61      3.48 o 
   2  -2  -2     2879.69     2586.96     17.99 o 
  -2   2  -1      615.66      648.28      2.46 o 
   2  -2  -1     1188.52     1313.77      4.47 o 
   2   2   0        6.12      709.13      3.05 o 
  -2   2   0       11.81     1479.80      5.37 o 
   2  -2   1      613.48      642.72      3.06 o 
  -2   2   1     1184.31     1377.81      6.96 o 
  -2   2   2     1489.65     1266.20      3.61 o 
  -2  -2   3      672.44      643.65      2.77 o 
  -2   2   4      315.78      373.15      3.23 o 
   2  -2   5      331.06      235.27      3.92 o 
   2   2   6      494.13      422.88      5.38 o 
  -2  -2   7        7.31        3.57      4.63 o 
  -2  -3  -9       64.17       67.79      2.83 o 
  -3   2  -9      168.79      192.63      9.19 o 
  -2  -3  -8        8.06       17.55      2.05 o 
  -3   2  -8       22.86       43.71     10.64 o 
  -2  -3  -7       19.27       18.53      2.12 o 
  -3   2  -6      609.17      640.70      3.80 o 
   2   3  -5      255.57      233.60      4.07 o 
   2   3  -4       82.56       58.75      2.12 o 
  -3   2  -3      365.19      372.46      2.99 o 
  -3   2  -2      916.51      847.19      3.15 o 
   3  -2  -2     1769.32     1640.25     14.66 o 
  -2  -3  -1     1252.38     1130.14      3.59 o 
   3  -2  -1     2417.71     2230.75      8.41 o 
   2   3   0     1637.61     3367.41      8.06 o 
   3  -2   0     3161.39     6345.31     11.91 o 
   3  -2   1     1251.55     1107.38      4.95 o 
  -3   2   1     2416.10     2328.95     13.54 o 
  -2  -3   2      915.73      824.68      2.73 o 
  -3   2   2     1767.81     1552.22     10.24 o 
   3  -2   3      364.73      354.31      2.31 o 
  -2  -3   4       82.42       53.52      1.77 o 
  -2  -3   5      254.93      209.56      3.39 o 
   2   3   6      609.33      519.31      5.89 o 
   3  -1  -9        8.99       52.31      2.74 o 
   1   3  -9       46.65      138.85     10.57 o 
  -3   1  -8       82.24      123.10      2.57 o 
  -3   1  -8       87.88      110.00      7.05 o 
   3  -1  -7        8.36       16.92      2.25 o 
   1   3  -6      458.42      489.46      3.37 o 
  -3   1  -5      283.04      285.33      4.13 o 
  -3   1  -4      158.42      245.87      3.28 o 
  -3   1  -3      484.99     1322.14      4.74 o 
  -3   1  -2     1351.94     2091.49      4.56 o 
  -3   1  -1     3794.30     4483.05      6.35 o 
   3  -1  -1     7324.87     7926.24     16.12 o 
   1   3   0     3843.40     7737.01     22.15 o 
   3  -1   0     7419.66    14033.65     13.21 o 
  -1  -3   1     3794.48     4432.55      6.65 o 
   1   3   1     7325.22     8496.94     11.05 o 
   3  -1   2     1359.12     1954.67      4.23 o 
  -3   1   2     2623.78     2889.03     18.86 o 
   3  -1   3      484.95     1145.94      4.41 o 
  -1  -3   4      161.15      230.16      2.43 o 
  -3   1   5      283.52      246.81      3.89 o 
   3  -1   6      460.88      398.26      4.06 o 
  -3   1   7        8.29       13.95      6.60 o 
   0  -3  -9       44.77       68.24      2.51 o 
   3   0  -9       44.88       59.72      8.36 o 
   0   3  -9       48.25       69.25      7.65 o 
  -3   0  -8        4.20        6.82      1.89 o 
   0   3  -8       24.59       37.28     10.69 o 
   0   3  -7      127.62      130.40      2.72 o 
   0   3  -6        0.82       -0.80      1.92 o 
   3   0  -6      113.27      104.75     14.65 o 
   0   3  -6      420.25      434.01     19.12 o 
   0  -3  -5       97.19       83.32      2.91 o 
   0  -3  -4       30.37       46.03      2.19 o 
   0  -3  -3      128.41      134.01      1.98 o 
   0  -3  -2      324.20      291.59      2.14 o 
  -3   0  -1      885.56      727.79      3.55 o 
  -3   0  -1     1709.57     1420.04      5.06 o 
   3   0   0     2344.04      237.69      2.79 o 
   0   3   1      886.03      716.68      3.41 o 
  -3   0   1     1710.48     1425.23      8.24 o 
   0   3   2      323.42      266.53      1.88 o 
  -3   0   2      624.36      554.32      9.71 o 
   0   3   3      128.77      122.29      1.59 o 
   3   0   4       30.47       43.86      1.59 o 
   0  -3   5       97.06       71.29      2.35 o 
  -3   0   6        0.78       -0.85      2.04 o 
  -3   0   7      128.20       97.62      6.33 o 
   3   1  -9      104.13      168.92      4.13 o 
   3   1  -9      141.80      175.20      9.76 o 
  -1   3  -9      167.31      202.79     10.16 o 
   1  -3  -8      130.84      141.21      2.54 o 
  -1   3  -8      148.42      156.78     12.93 o 
   1  -3  -7        2.49       -1.90      2.04 o 
   1  -3  -6       89.85       99.98      2.38 o 
  -1   3  -6      549.86      526.79     19.33 o 
   1  -3  -5       77.32       76.83      3.11 o 
  -1   3  -4       62.23       81.19      2.16 o 
   1  -3  -3     2789.53     2859.64      6.39 o 
   1  -3  -2     3028.27     2889.17      5.52 o 
   1  -3  -2     5846.06     5775.64     28.30 o 
   1  -3  -1     2854.54     2567.29      7.40 o 
   3   1  -1     5510.66     5146.08     10.66 o 
   3   1   0     3743.87     1242.38      3.42 o 
   1  -3   0     7227.52     2909.53      9.27 o 
   3   1   1     2866.96     2525.61      5.54 o 
  -3  -1   1     5534.65     5399.01     16.10 o 
  -1   3   2     3026.22     2769.13      4.91 o 
  -1   3   3     2784.83     2685.38      5.58 o 
  -1   3   4       62.04       75.82      2.01 o 
  -3  -1   5       79.71       67.60      2.31 o 
  -3  -1   6       89.74       84.46      3.43 o 
  -3  -1   7        2.74       -5.44      5.44 o 
   3   2  -9       62.17       85.63      3.02 o 
  -2   3  -9      121.88      128.69      8.90 o 
   3   2  -8       30.69       41.57      2.01 o 
  -2   3  -8       38.19       63.76     11.29 o 
  -2   3  -7      106.67      104.62      2.59 o 
   3   2  -6       65.27       79.00      2.14 o 
  -2   3  -6      632.10      656.85     20.82 o 
  -3  -2  -5      129.86      119.41      3.73 o 
  -2   3  -4       96.89      138.15      2.65 o 
  -2   3  -3      196.01      238.92      2.24 o 
   2  -3  -2      288.26      288.75      2.16 o 
   2  -3  -2      556.49      648.38     11.89 o 
  -2   3  -1     1772.19     1760.29      5.14 o 
   2  -3  -1     3421.21     3432.14      7.23 o 
  -3  -2   0        7.86      510.67      4.24 o 
   2  -3   0       15.17      969.43      6.27 o 
   3   2   1     1772.37     1860.38      4.98 o 
  -2   3   1     3421.54     3781.52     11.51 o 
  -3  -2   2      288.62      279.52      1.86 o 
  -2   3   2      557.17      549.07      9.02 o 
   3   2   3      196.30      220.62      1.93 o 
  -2   3   4       96.43      123.15      1.82 o 
   2  -3   5      129.98      111.17      2.48 o 
   2  -3   6       65.73       58.11      2.70 o 
  -3  -2   7      106.41       74.05      4.78 o 
  -2   3   7      137.90       55.76     12.41 o 
  -3  -3  -9       10.21       17.71      2.38 o 
  -3   3  -9       21.31       23.15      6.92 o 
   3  -3  -8        9.87       25.08      2.10 o 
  -3   3  -8       35.68       53.98     10.82 o 
   3  -3  -7      112.06      107.86      2.57 o 
   3   3  -6      206.01      185.24      2.47 o 
   3  -3  -5      934.82      868.65      7.98 o 
   3  -3  -4       28.65       30.29      2.02 o 
  -3  -3  -3      569.10      555.16      3.49 o 
   3  -3  -3     1098.64     1095.54     15.60 o 
  -3   3  -2       57.26       80.77      1.56 o 
   3  -3  -2      110.53      161.60      4.56 o 
  -3   3  -1     1195.19      930.63      3.51 o 
   3  -3  -1     2307.31     1872.40      5.73 o 
  -3  -3   0     1210.04     2385.94      6.29 o 
  -3   3   0     2335.97     4631.06     13.87 o 
   3  -3   1     1198.89      921.87      5.78 o 
   3  -3   1     2314.45     1846.46      9.67 o 
  -3   3   2       59.44       80.44      1.30 o 
  -3   3   2      114.75      162.91      5.07 o 
   3  -3   3      570.15      520.59      2.34 o 
  -3  -3   4       29.09       27.27      1.35 o 
  -3   3   5      935.47      814.16      5.02 o 
   3   3   6      208.77      141.20      3.78 o 
  -3  -3   7      110.90       73.84      5.08 o 
  -3   3   7      427.91      271.00     15.05 o 
   4  -3  -9        1.40       26.85      2.58 o 
  -3  -4  -8       19.10       42.72      2.38 o 
  -4   3  -8       73.43      102.83      6.73 o 
   4  -3  -7       32.31       74.08      2.43 o 
  -3  -4  -6      117.14      121.22      2.43 o 
  -4   3  -5      350.36      358.06      4.92 o 
  -4   3  -4      189.62      295.11      3.73 o 
   4  -3  -4      366.07      485.24     14.07 o 
   3   4  -3     1822.22     1834.57      5.68 o 
   4  -3  -3     3517.79     3359.63     27.30 o 
  -4   3  -2      521.42      787.94      4.01 o 
   4  -3  -2     1006.60     1329.66      7.11 o 
   3   4  -1      419.95      586.40      3.31 o 
  -4   3  -1      810.71     1155.95      5.73 o 
  -3  -4   0     1304.59     2683.64      4.66 o 
   4  -3   0     2518.50     4440.80     12.21 o 
   4  -3   1      420.39      547.99      3.33 o 
  -4   3   1      811.56     1115.20      8.08 o 
   3   4   2      520.89      778.77      3.01 o 
  -4   3   2     1005.59     1204.33      7.91 o 
   4  -3   3     1822.37     1756.32      4.51 o 
  -4   3   3     3518.08     3218.46     25.00 o 
   3   4   4      190.23      283.56      2.54 o 
  -4   3   5      349.84      329.41      3.34 o 
   4  -3   6      116.96       86.59      3.01 o 
  -3  -4   7       32.08       50.07      4.82 o 
  -4   3   7      185.28      147.63     13.80 o 
   2   4  -9       11.93       17.61      2.34 o 
   2   4  -8       27.74       28.69      2.12 o 
  -4   2  -8       69.12       59.07      6.67 o 
   4  -2  -7       56.26       66.39      2.40 o 
  -2  -4  -6      885.31      908.60      4.49 o 
   2   4  -5      132.55      121.36      3.41 o 
  -4   2  -4      231.92      201.99      3.06 o 
  -4   2  -3      472.79      476.48      3.72 o 
   4  -2  -3      912.72      910.58     15.02 o 
  -4   2  -2      186.82      175.62      1.81 o 
   4  -2  -2      360.66      353.18      5.38 o 
   2   4  -1      475.72      397.09      2.30 o 
   4  -2  -1      918.37      870.88     10.22 o 
  -2  -4   0     9167.72     5972.01      8.56 o 
   4  -2   0    17698.23    11940.94     18.88 o 
  -2  -4   1      473.02      368.62      2.68 o 
  -4   2   1      913.16      774.18      4.64 o 
   2   4   2      186.29      174.59      1.27 o 
  -4   2   2      359.63      333.70      6.16 o 
  -2  -4   3      470.33      455.86      2.59 o 
   2   4   4      232.20      192.58      2.40 o 
  -4   2   5      131.97      102.69      2.44 o 
  -4   2   6      892.65      753.92      6.66 o 
  -4   2   7       57.02       54.40      8.44 o 
  -4   2   7      160.21      112.04     13.23 o 
   1   4  -9      112.43      153.03      3.46 o 
   1   4  -8       15.90       23.67      1.95 o 
   1   4  -7       36.96       47.60      2.23 o 
   4  -1  -6       50.66       47.61      2.12 o 
  -1  -4  -5      610.29      607.41      5.89 o 
   4  -1  -4       40.49       40.29      2.05 o 
  -4   1  -3      868.41      988.56      4.15 o 
   4  -1  -3     1676.47     1895.25     18.62 o 
  -4   1  -2      267.39      285.50      1.93 o 
  -4   1  -1      848.86      745.11      3.18 o 
   4  -1  -1     1638.72     1434.71     13.72 o 
  -1  -4   0     7462.86     9831.31     26.15 o 
  -4   1   0    14407.02    20200.64     20.91 o 
   4  -1   1      848.10      736.88      4.39 o 
  -4   1   1     1637.25     1377.17      6.22 o 
  -1  -4   2      267.04      266.77      1.52 o 
  -4   1   2      515.52      531.83      7.65 o 
   4  -1   3      866.04      898.85      3.18 o 
  -1  -4   4       40.18       36.30      1.43 o 
   4  -1   5      610.91      532.13      4.06 o 
  -4   1   6       50.68       35.26      2.77 o 
  -4   1   7       36.83       30.03      7.37 o 
   0  -4  -9       59.36       89.34      3.36 o 
   4   0  -9       67.72       74.18      8.67 o 
   0   4  -9      156.25      214.11     10.87 o 
   0  -4  -8        6.07       10.90      1.82 o 
   0  -4  -7        1.37        2.26      2.09 o 
   0  -4  -6      159.96      148.80      2.39 o 
  -4   0  -5      295.23      320.84      4.35 o 
   0   4  -4       40.38       22.93      2.03 o 
  -4   0  -3      784.32      761.70      3.95 o 
   0   4  -2      934.66      953.48      3.75 o 
  -4   0  -1      127.89       90.13      2.03 o 
  -4   0  -1      246.90      166.36      4.64 o 
  -4   0   0    10993.18    16548.22     19.93 o 
   4   0   1      128.03       88.81      2.23 o 
  -4   0   1      247.16      157.78      3.09 o 
   4   0   2      939.17      930.84      2.30 o 
  -4   0   2     1813.06     1864.60     16.33 o 
   0  -4   3      781.57      700.68      2.84 o 
   4   0   4       39.66       22.61      1.56 o 
  -4   0   5      298.11      276.38      3.17 o 
   4   0   6      158.51      121.37      2.96 o 
   0  -4   7        1.25       -5.12      5.12 o 
   1  -4  -9       89.16      119.20      3.06 o 
  -1   4  -9      147.01      179.47      9.50 o 
  -1   4  -8       19.49       31.67      1.98 o 
  -4  -1  -7       34.08       43.35      2.30 o 
  -4  -1  -6      376.81      351.32      3.17 o 
  -1   4  -6      437.54      380.83     18.05 o 
  -4  -1  -5       36.69       49.66      3.07 o 
  -1   4  -4       16.90       29.01      2.08 o 
  -1   4  -3      212.06      221.65      2.26 o 
  -4  -1  -2      976.15     1034.56      3.26 o 
   1  -4  -2     1884.45     2000.71     19.04 o 
  -1   4  -1      342.77      388.13      2.10 o 
   1  -4  -1      661.72      779.61      9.30 o 
   4   1   0     2966.40     1224.47     10.20 o 
   1  -4   0     5726.63     2647.50      8.41 o 
   1  -4   1      342.45      376.77      3.33 o 
  -4  -1   1      661.10      790.06      6.19 o 
   1  -4   2      973.40     1002.33      2.93 o 
  -4  -1   2     1879.15     1985.48     11.47 o 
   1  -4   3      211.51      205.44      1.79 o 
   4   1   4       17.07       25.38      1.53 o 
   1  -4   5       36.63       36.01      1.78 o 
  -1   4   6      377.96      285.59      4.68 o 
   1  -4   7       33.84       29.31      3.60 o 
   4   2  -9        0.71        7.39      2.54 o 
  -2   4  -9       10.21       18.75      7.25 o 
  -2   4  -8       42.69       60.11      2.26 o 
  -2   4  -7      338.67      333.89      3.32 o 
  -4  -2  -6      577.91      825.27      4.22 o 
  -4  -2  -5      233.00      310.36      4.99 o 
   2  -4  -4      268.89      291.62      4.39 o 
  -2   4  -3     1996.40     2231.67      6.33 o 
  -2   4  -2     1372.99     1441.99      4.23 o 
   2  -4  -2     2650.55     2898.28     14.58 o 
   4   2  -1     2032.02     1925.41      6.46 o 
   2  -4  -1     3922.80     3845.60      9.61 o 
  -4  -2   0     3422.35     6729.13     14.16 o 
   2  -4   0     6606.83    10615.57     20.57 o 
   4   2   1     2029.02     1972.00      7.45 o 
  -4  -2   1     3917.02     3778.35     11.48 o 
  -2   4   2     1379.15     1421.44      3.73 o 
  -2   4   2     2662.44     2862.44     13.52 o 
  -2   4   3     2009.19     2144.45      4.48 o 
   2  -4   4      265.62      268.83      2.48 o 
   4   2   5      230.88      281.90      3.60 o 
   4   2   6      577.02      715.67      8.93 o 
  -4  -2   7      340.69      260.07      6.42 o 
   3  -4  -9       59.91       83.11      2.72 o 
  -3   4  -9       61.21       81.07      6.41 o 
   3  -4  -8       40.24       45.21      2.31 o 
  -3   4  -7      164.34      187.45      2.87 o 
  -3   4  -6       43.53       48.61      2.13 o 
  -3   4  -6      152.53      135.32     13.92 o 
   3  -4  -5      238.78      234.48      4.83 o 
  -4  -3  -4       96.21      111.69      2.58 o 
   3  -4  -3     2760.61     2994.73      7.40 o 
   3  -4  -3     5329.34     6016.29     33.86 o 
  -3   4  -2      155.67      170.75      1.81 o 
   3  -4  -2      300.52      352.95      5.38 o 
   4   3  -1     1231.49      992.23      4.15 o 
   3  -4  -1     2377.39     2113.22      5.73 o 
   4   3   0     2023.38     2921.67      9.85 o 
   3  -4   0     3906.11     5679.44     16.02 o 
   4   3   1     1230.92      990.23      4.57 o 
  -3   4   1     2376.28     2068.44     11.57 o 
   3  -4   2      156.02      165.16      1.42 o 
  -3   4   2      301.20      341.11      5.29 o 
   3  -4   3     2759.83     2895.61      4.88 o 
   3  -4   4       96.57      109.18      1.75 o 
  -4  -3   5      238.83      210.85      3.09 o 
   3  -4   6       43.00       33.31      2.96 o 
  -4  -3   7      164.64      146.71      6.19 o 
   3  -4   7      194.49      139.45     11.41 o 
  -3   4   7      204.98      158.86     15.00 o 
   4  -4  -9        7.97       17.50      2.88 o 
  -4  -4  -8        3.83        7.54      2.14 o 
  -4   4  -8       55.56       59.73      7.38 o 
   4  -4  -7      236.60      259.24      3.09 o 
   4   4  -6       38.09       30.15      2.22 o 
  -4  -4  -5      694.66      598.00      6.45 o 
   4   4  -4      129.11      142.97      2.97 o 
  -4  -4  -3      474.13      595.94      3.89 o 
   4  -4  -3      915.30     1140.99     18.57 o 
  -4   4  -2     1382.27     1514.82      4.67 o 
   4  -4  -2     2668.47     2914.61     10.15 o 
  -4   4  -1     1036.50     1227.66      3.90 o 
   4  -4  -1     2000.96     2493.92      7.95 o 
  -4  -4   0     2797.32     1818.87      5.45 o 
  -4   4   0     5400.21     3832.30     14.54 o 
   4   4   1     1041.05     1166.63      4.64 o 
   4  -4   1     2009.74     2380.38      7.77 o 
  -4  -4   2     1380.63     1463.81      3.78 o 
  -4   4   2     2665.30     3107.51     15.26 o 
  -4  -4   3      475.48      579.80      2.46 o 
  -4   4   4      128.08      136.11      2.04 o 
   4  -4   5      691.68      526.53      4.11 o 
   4  -4   6       39.48       24.38      3.70 o 
  -4  -4   7      234.35      187.59      6.79 o 
   4  -4   7      295.43      169.89     13.24 o 
  -4   4   7      248.39      154.39     14.53 o 
  -5   4  -8       57.99       57.99      2.50 o 
  -5   4  -8      135.49      148.16      8.66 o 
  -5   4  -7       89.90      105.49      2.60 o 
   5  -4  -6       74.04       74.22      2.61 o 
  -4  -5  -5       63.57       88.74      4.18 o 
   5  -4  -5      122.72      168.40     13.46 o 
   5  -4  -4       47.86       50.29      2.83 o 
   5  -4  -4       92.38       88.78      9.82 o 
   5  -4  -3      597.66      558.46      3.92 o 
   5  -4  -3     1153.79     1058.65     11.81 o 
  -5   4  -2     1051.97     1049.73      4.47 o 
   5  -4  -2     2030.83     2266.17     11.42 o 
  -5   4  -1      183.79      216.88      2.43 o 
   5  -4  -1      354.81      436.70      3.31 o 
  -4  -5   0       30.46      123.99      1.32 o 
   5  -4   0       58.81      233.20      4.20 o 
   5  -4   1      183.29      210.47      2.01 o 
  -5   4   1      353.84      439.64      5.57 o 
  -4  -5   2     1050.39     1003.05      3.69 o 
  -5   4   2     2027.78     2077.49     10.71 o 
   5  -4   3      596.69      533.67      2.93 o 
  -5   4   3     1151.91      943.90     16.59 o 
  -4  -5   4       47.96       48.62      1.67 o 
  -5   4   5       63.51       68.33      2.08 o 
  -5   4   6       73.88       55.79      3.51 o 
  -4  -5   7       89.69       76.97      5.20 o 
  -5   4   7       92.46       75.88     13.37 o 
   5  -4   7      137.12       70.05     11.03 o 
   5  -3  -9       23.63       35.82      3.15 o 
  -3  -5  -8       55.60       61.55      2.54 o 
  -5   3  -8      131.29      159.60      7.33 o 
   3   5  -7       65.44       62.56      2.32 o 
   5  -3  -6      852.52      891.94      5.09 o 
   5  -3  -5      106.53      102.94      3.69 o 
  -3  -5  -4      418.98      373.94      4.09 o 
  -5   3  -3      710.57      702.67      3.94 o 
   5  -3  -3     1371.74     1293.62     18.72 o 
  -3  -5  -2     1888.59     1956.03      5.38 o 
   5  -3  -2     3645.92     4117.28     14.95 o 
  -5   3  -1      524.02      518.26      3.92 o 
  -5   3  -1     1011.61     1117.74      5.46 o 
  -3  -5   0      389.84      706.94      3.59 o 
   5  -3   0      752.58     1457.45      7.17 o 
   3   5   1      521.06      512.90      2.66 o 
  -5   3   1     1005.90     1090.97      6.76 o 
   3   5   2     1894.60     1944.27      4.68 o 
  -5   3   2     3657.53     3778.65     11.26 o 
  -3  -5   3      713.39      670.76      3.06 o 
  -5   3   3     1377.19     1348.73     20.07 o 
  -3  -5   4      419.51      348.38      2.73 o 
  -3  -5   5      106.19       86.32      2.33 o 
  -5   3   6      850.63      688.49      7.07 o 
  -5   3   7       65.64       39.46      4.59 o 
   5  -2  -9       36.59       45.66      2.88 o 
  -2  -5  -8       58.40       70.40      2.38 o 
   5  -2  -7       90.77      101.70      2.51 o 
   5  -2  -6      328.68      341.27      3.41 o 
   5  -2  -5      394.80      364.46      4.89 o 
  -5   2  -4       45.24       67.02      2.31 o 
  -2  -5  -3     1120.65     1202.94      5.22 o 
   5  -2  -3     2163.40     2273.97     22.21 o 
  -2  -5  -2      221.51      213.32      1.77 o 
   5  -2  -2      427.62      360.42      6.52 o 
  -5   2  -1      325.41      418.85      2.20 o 
   5  -2  -1      628.20      882.85     11.96 o 
   2   5   0       99.37      358.31      3.19 o 
   5  -2   0      191.83      697.48      6.00 o 
   5  -2   1      324.88      405.11      3.49 o 
   2   5   1      627.17      877.51      4.50 o 
  -2  -5   2      221.93      204.37      1.62 o 
  -5   2   2      428.44      396.75      6.11 o 
  -5   2   3     1121.14     1122.94      3.46 o 
  -5   2   3     2164.35     2378.73     24.26 o 
  -5   2   4       45.41       57.87      1.59 o 
  -2  -5   5      395.25      312.01      3.51 o 
   2   5   6      329.17      279.89      4.82 o 
  -5   2   7       90.03       73.89      7.02 o 
  -1  -5  -9       13.64       24.00      2.32 o 
   1   5  -8       44.47       47.91      2.12 o 
  -1  -5  -7       95.89       92.57      2.40 o 
   1   5  -6       47.10       36.92      2.25 o 
   1   5  -5      275.15      261.48      4.58 o 
   1   5  -4       80.44       60.29      2.35 o 
  -5   1  -3     1483.94     1686.66      5.64 o 
   5  -1  -3     2864.73     3024.01     17.03 o 
  -1  -5  -2     1554.02     1384.51      4.35 o 
   5  -1  -2     3000.03     2523.26     19.25 o 
  -1  -5  -1      454.71      411.60      2.70 o 
   5  -1  -1      877.81      763.97     12.36 o 
   1   5   0     7048.87     4827.04     11.48 o 
  -5   1   0    13607.79    10092.13     18.38 o 
  -1  -5   1      455.01      422.04      4.00 o 
  -5   1   1      878.39      817.41      4.95 o 
  -5   1   2     1544.34     1269.34      3.60 o 
  -5   1   2     2981.33     2465.54     20.90 o 
   5  -1   3     1488.44     1577.04      4.04 o 
  -1  -5   4       80.88       54.52      1.48 o 
  -5   1   5      274.03      228.43      2.94 o 
   1   5   6       46.30       26.69      2.95 o 
  -1  -5   7       95.64       71.20      4.92 o 
   0   5  -9       69.04      101.71      3.39 o 
  -5   0  -8       61.92       85.05      2.30 o 
   0   5  -7      156.46      212.49      2.84 o 
   0   5  -6       36.83       48.97      2.12 o 
   0   5  -5      111.12      186.45      4.49 o 
   5   0  -4      284.52      335.86      3.77 o 
  -5   0  -3      228.56     1124.72      4.81 o 
   5   0  -3      441.24     1143.61     14.27 o 
   0  -5  -2      981.53     1034.91      3.76 o 
   0   5  -1      270.47      534.12      2.90 o 
   5   0   0     1243.60     3146.12     17.88 o 
   0  -5   0     2400.77     5175.14     15.06 o 
   0  -5   1      271.10      522.69      2.88 o 
  -5   0   1      523.36      731.77      8.19 o 
   5   0   2      983.49      995.55      3.33 o 
  -5   0   2     1898.62     1981.84     18.15 o 
   0  -5   3      229.14      969.65      3.46 o 
  -5   0   3      442.36     1135.32     16.35 o 
   0   5   4      284.97      310.59      2.72 o 
  -5   0   4      550.13      584.88     15.71 o 
  -5   0   5      111.60      161.13      2.64 o 
  -5   0   5      215.45      256.16     14.56 o 
   0  -5   6       37.10       36.16      2.93 o 
   0   5   7      156.26      172.17      5.98 o 
   5   1  -9        0.22        6.02      2.99 o 
  -1   5  -9        0.88        5.22      7.82 o 
   1  -5  -8       27.79       38.13      2.18 o 
  -5  -1  -7      207.85      201.54      2.84 o 
  -1   5  -6      522.59      524.68      3.84 o 
  -5  -1  -5      436.59      422.74      5.98 o 
   5   1  -4      240.62      245.31      3.37 o 
   1  -5  -3      168.03      207.66      2.47 o 
   1  -5  -2      936.01      930.54      4.13 o 
   1  -5  -2     1806.97     1856.73     19.20 o 
   5   1  -1     1575.35     1472.27      5.85 o 
   5   1   0      103.40        3.31      2.33 o 
   1  -5   0      199.61        7.11      5.20 o 
   5   1   1     1588.30     1475.52      4.73 o 
  -1   5   1     3066.20     2665.62     16.28 o 
  -5  -1   2      939.16      919.49      3.59 o 
  -1   5   2     1813.05     1930.77     16.17 o 
   1  -5   3      170.72      201.18      1.85 o 
   1  -5   4      239.46      232.08      2.42 o 
   1  -5   5      438.78      385.85      3.68 o 
  -5  -1   6      519.27      390.60      7.03 o 
  -5  -1   7      210.53      155.80      4.31 o 
   2  -5  -9       34.15       53.09      4.61 o 
  -2   5  -9       89.90       98.49      7.59 o 
   5   2  -8        9.16       12.49      2.16 o 
  -5  -2  -7       43.16       41.52      2.23 o 
  -5  -2  -6       91.16       89.14      2.25 o 
   2  -5  -5      242.05      246.60      4.54 o 
   2  -5  -4       62.21       68.68      3.02 o 
   5   2  -3     1388.23     1499.65      5.59 o 
  -5  -2  -2      113.79      110.77      1.77 o 
   2  -5  -2      219.66      220.06      6.08 o 
  -5  -2  -1     1685.56     1744.82      6.18 o 
   2  -5  -1     3253.96     3517.84     10.32 o 
   5   2   0      192.30       23.34      1.03 o 
  -2   5   0      371.24       61.82      3.96 o 
   5   2   1     1686.38     1773.70      5.46 o 
  -2   5   1     3255.55     3358.00     14.03 o 
   2  -5   2      113.68      102.57      1.28 o 
  -2   5   2      219.47      210.08      6.30 o 
   2  -5   3     1390.08     1416.20      3.66 o 
   5   2   4       62.88       63.58      1.66 o 
  -2   5   5      241.93      220.08      3.35 o 
  -5  -2   6       90.94       59.76      3.61 o 
  -5  -2   7       43.35       24.83      3.90 o 
   3  -5  -9      101.07      104.71      5.07 o 
   5   3  -8       22.86       28.53      2.21 o 
  -3   5  -7       15.91       23.92      2.13 o 
  -3   5  -6      112.04      110.67      2.42 o 
  -3   5  -5      125.87       99.25      3.58 o 
  -5  -3  -4      666.32      623.87      5.95 o 
  -5  -3  -3      437.30      388.72      3.19 o 
   3  -5  -3      844.21      771.89     13.79 o 
  -3   5  -2     1655.61     1490.97      4.90 o 
   3  -5  -2     3196.14     3013.81     11.75 o 
  -5  -3  -1     2322.30     2164.59      7.55 o 
   3  -5  -1     4483.20     4568.83      8.70 o 
  -5  -3   0     4429.56     3212.52     11.51 o 
  -3   5   0     8551.25     6755.47     26.04 o 
   5   3   1     2313.68     2097.81      5.48 o 
  -3   5   1     4466.55     4096.61     12.86 o 
   3  -5   2     1653.29     1455.67      3.34 o 
  -3   5   2     3191.66     3076.12     16.82 o 
   3  -5   3      433.67      371.48      2.12 o 
  -3   5   4      663.36      579.56      3.43 o 
   5   3   5      123.56       83.39      2.80 o 
   5   3   6      111.67       90.11      3.80 o 
  -5  -3   7       15.09       10.47      3.84 o 
   3  -5   7      233.15      151.74     13.22 o 
  -3   5   7       24.03      -12.35     12.35 o 
   4  -5  -8       19.63       24.25      2.36 o 
  -4   5  -8       73.59       86.22      6.46 o 
   4  -5  -7        2.93       10.55      2.10 o 
   5   4  -6        8.52       14.54      2.13 o 
   4  -5  -5       37.66       34.41      3.09 o 
  -4   5  -4       81.24       90.70      2.76 o 
   4  -5  -3      619.58      747.37      4.59 o 
   4  -5  -3     1196.10     1413.93     13.42 o 
  -5  -4  -2      558.11      597.39      3.36 o 
   4  -5  -2     1077.42     1122.09      7.21 o 
  -4   5  -1      213.50      157.01      1.90 o 
   4  -5  -1      412.16      303.51      2.34 o 
   5   4   0       68.62       12.95      1.81 o 
   4  -5   0      132.48       33.69      3.06 o 
  -5  -4   1      213.35      150.37      1.66 o 
  -4   5   1      411.88      287.20      5.84 o 
   5   4   2      555.98      569.56      2.94 o 
  -4   5   2     1073.32     1182.68     10.62 o 
   4  -5   3      619.31      711.51      2.88 o 
  -4   5   3     1195.57     1247.02     18.65 o 
  -4   5   4       81.21       85.96      1.83 o 
  -4   5   5       37.56       25.23      2.15 o 
   5   4   6        8.30        8.93      3.07 o 
  -5  -4   7        2.98       -2.93      4.13 o 
   4  -5   7       86.44       63.10      8.30 o 
   5  -5  -8       42.57       59.21      2.72 o 
  -5   5  -8       71.15       83.01      6.49 o 
  -5   5  -7       43.00       86.32      3.01 o 
  -5  -5  -6       24.99      111.23      2.70 o 
  -5   5  -5       81.27      117.15      2.55 o 
   5  -5  -5      156.89      235.43     14.23 o 
  -5   5  -4      124.47      151.62      3.83 o 
   5  -5  -4      240.30      285.81     12.01 o 
   5   5  -3      145.62      377.25      3.87 o 
   5  -5  -3      281.11      426.63      8.32 o 
  -5  -5  -2      619.63     1416.38      5.25 o 
   5  -5  -2     1196.20     1923.89     10.56 o 
  -5  -5  -1      307.37      566.33      4.81 o 
  -5   5  -1      593.37     1045.25      7.59 o 
  -5  -5   0      392.76      317.31      2.48 o 
   5  -5   0      758.23      685.26      5.94 o 
  -5  -5   1      307.04      540.73      2.83 o 
   5  -5   1      592.74      889.13      6.97 o 
  -5  -5   2      617.72     1341.55      4.38 o 
  -5   5   2     1192.51     1820.14     13.48 o 
  -5  -5   3      144.19      338.06      2.39 o 
  -5   5   3      278.35      354.64     12.95 o 
   5  -5   4      125.35      138.83      2.18 o 
   5  -5   5       80.93       91.24      2.70 o 
   5   5   6       25.54       76.41      3.55 o 
  -5  -5   7       42.71       65.04      7.14 o 
   5  -5   7       55.83       57.81     10.02 o 
   6  -5  -8       19.81       21.93      2.24 o 
  -6   5  -8       55.93       63.80      7.18 o 
   6  -5  -7       35.22       45.29      2.68 o 
   5   6  -6       81.40      107.26      2.83 o 
   5   6  -5      410.96      461.92      3.57 o 
  -5  -6  -4      122.76       98.99      3.57 o 
   6  -5  -4      236.99      214.64     11.16 o 
  -6   5  -3        0.75        4.11      1.85 o 
   6  -5  -3        1.45        9.67      5.83 o 
  -6   5  -2       77.22       87.12      2.17 o 
   6  -5  -2      149.08      181.04      4.32 o 
  -5  -6  -1     1176.54     1154.51      6.66 o 
  -6   5  -1     2271.32     2256.09     11.27 o 
   5   6   0      837.07      762.49      4.74 o 
  -6   5   0     1615.95     1806.77      7.07 o 
   5   6   1     1174.66     1088.99      4.01 o 
  -6   5   1     2267.68     2063.20      9.58 o 
   5   6   2       76.91       78.97      1.60 o 
  -6   5   2      148.48      164.09      5.36 o 
   6  -5   3        0.73        4.28      1.33 o 
  -6   5   3        1.41       16.97      6.54 o 
  -6   5   4      122.05       90.19      2.15 o 
  -6   5   4      235.61      173.29      8.69 o 
  -5  -6   5      411.35      370.95      3.92 o 
   5   6   6       81.36       80.18      3.65 o 
  -6   5   6      157.06      133.33     15.46 o 
   5   6   7       35.04       24.51      6.49 o 
   6  -5   7      236.95      181.31     13.18 o 
  -4  -6  -8       30.71       43.95      2.27 o 
  -6   4  -8       70.56       90.36      8.08 o 
   6  -4  -7       14.13       20.94      2.39 o 
  -4  -6  -6      977.41     1056.87      5.96 o 
   6  -4  -5      151.11      132.11      2.58 o 
   6  -4  -4       29.26       30.60      2.51 o 
  -4  -6  -3      192.11      235.52      3.22 o 
   6  -4  -3      370.88      437.02      8.43 o 
  -6   4  -2     2036.54     1852.88      7.04 o 
   6  -4  -2     3931.52     3977.91     12.92 o 
  -4  -6  -1      565.53      507.05      3.42 o 
   6  -4  -1     1091.76     1063.90      4.87 o 
   4   6   0      778.94     1089.59      4.36 o 
   6  -4   0     1503.74     2324.63      8.52 o 
   4   6   1      565.65      491.04      2.72 o 
  -6   4   1     1091.98      966.01      7.24 o 
   6  -4   2     2034.52     1808.60      4.63 o 
  -6   4   2     3927.62     3732.54     12.46 o 
  -6   4   3      191.85      218.07      2.21 o 
  -6   4   3      370.37      409.01      9.84 o 
  -6   4   4       29.12       27.52      1.68 o 
  -6   4   4       56.21       56.00     11.67 o 
  -4  -6   5      151.07      110.73      2.35 o 
  -4  -6   6      975.95      821.60      7.78 o 
   4   6   7       14.11       10.23      5.97 o 
   6  -4   7       98.86       44.23     10.78 o 
  -6   3  -8       83.29       99.16      2.51 o 
  -3  -6  -7       50.75       52.30      2.41 o 
  -6   3  -6      318.86      320.27      3.51 o 
   6  -3  -5     1216.14     1218.73      5.78 o 
  -3  -6  -4       68.85       77.53      2.78 o 
   6  -3  -3      329.25      351.81      3.49 o 
   6  -3  -3      635.61      661.48      9.81 o 
  -3  -6  -2       56.24       31.83      1.60 o 
   6  -3  -2      108.58       56.71      3.82 o 
  -3  -6  -1      468.72      347.56      2.78 o 
   6  -3  -1      904.86      750.02      4.49 o 
   3   6   0     1658.88     2097.70      4.60 o 
  -6   3   0     3202.46     4522.44     10.99 o 
   3   6   1      469.37      341.07      2.42 o 
  -6   3   1      906.12      720.66      5.45 o 
   6  -3   2       56.25       31.14      1.24 o 
  -6   3   2      108.59       56.80      4.00 o 
  -6   3   3      328.84      319.07      2.39 o 
  -6   3   3      634.82      601.44     10.51 o 
  -6   3   4       68.83       66.34      1.83 o 
  -6   3   4      132.88      141.15     11.95 o 
   6  -3   5     1217.00     1033.78      5.45 o 
  -6   3   6      318.60      250.64      4.48 o 
  -6   3   7       50.97       41.05      5.38 o 
  -6   2  -8       81.34      122.32      2.69 o 
  -2  -6  -7        2.92        5.02      2.22 o 
  -6   2  -6      261.43      326.63      3.62 o 
   6  -2  -5      348.94      362.44      5.84 o 
   2   6  -4      249.00      487.50      4.93 o 
   6  -2  -4      480.70      690.80     15.93 o 
   2   6  -3       92.77      394.78      3.59 o 
   6  -2  -3      179.09      493.20      7.61 o 
  -6   2  -2     1874.55     2524.44      5.67 o 
   6  -2  -2     3618.80     3831.82     19.57 o 
   2   6  -1     1313.60     1875.17      6.14 o 
  -6   2  -1     2535.90     3482.03      9.94 o 
  -2  -6   0      164.23     2244.14      6.40 o 
   6  -2   0      317.05     2431.92      7.83 o 
   2   6   1     1315.62     1871.53      5.08 o 
  -6   2   1     2539.79     3511.06      9.48 o 
   6  -2   2     1883.78     2441.63      5.06 o 
  -6   2   2     3636.62     4090.45     16.56 o 
  -6   2   3       92.72      342.21      2.33 o 
  -6   2   3      179.00      435.82     13.85 o 
   6  -2   4      251.07      439.14      3.01 o 
  -6   2   4      484.68      663.56     17.06 o 
  -2  -6   5      349.54      325.76      3.89 o 
  -6   2   5      674.78      676.75     20.15 o 
  -6   2   6      256.39      261.74      4.81 o 
  -6   2   7        2.93       -5.54      7.33 o 
  -6   1  -8       48.55       62.85      2.46 o 
  -1  -6  -7      326.85      384.39      3.75 o 
   6  -1  -6       21.59       21.30      2.17 o 
   1   6  -5      111.91      108.93      3.85 o 
  -1  -6  -4        1.57       -1.77      1.98 o 
  -6   1  -3      841.25      850.60      4.11 o 
   6  -1  -3     1624.02     1517.48     17.95 o 
  -6   1  -2       60.52       49.96      1.36 o 
   6  -1  -2      116.83       95.08      5.78 o 
  -1  -6  -1     1012.68     1099.39      5.67 o 
   6  -1  -1     1954.97     2107.96     20.16 o 
   6  -1   0      391.70      156.51      1.95 o 
  -6   1   0      756.18      353.86      5.76 o 
  -6   1   1     1009.33     1100.05      4.08 o 
  -6   1   1     1948.50     2216.05      8.91 o 
  -1  -6   2       60.60       48.78      1.26 o 
  -6   1   2      116.99       92.64      6.18 o 
  -1  -6   3      840.48      786.25      3.22 o 
  -6   1   3     1622.55     1529.94     14.24 o 
  -1  -6   4        1.59       -0.86      1.27 o 
  -6   1   4        3.07       -5.03      6.51 o 
  -1  -6   5      111.42       91.89      2.38 o 
  -1  -6   6       21.51       11.33      2.65 o 
  -1  -6   7      327.11      289.70      6.96 o 
  -6   0  -8       12.62       12.17      2.15 o 
   0  -6  -7       12.98       10.25      2.05 o 
   0   6  -6      145.10      131.28      2.66 o 
   6   0  -5       24.69       12.38      3.15 o 
   0   6  -4      260.00      300.87      4.17 o 
   0  -6  -3      415.77      431.71      3.64 o 
  -6   0  -2     3602.72     3417.42      7.11 o 
  -6   0  -1      302.47      200.43      2.37 o 
   6   0  -1      583.91      386.79      7.99 o 
  -6   0   0      458.07      723.60      5.00 o 
   0   6   0      884.29     1428.87     13.25 o 
   0   6   1      301.93      198.92      1.86 o 
   0   6   1      582.87      381.89      5.50 o 
   0  -6   2     3587.76     3242.13      6.19 o 
  -6   0   2     6926.15     6385.31     33.35 o 
   6   0   3      416.48      390.62      2.46 o 
  -6   0   3      804.01      849.58     14.79 o 
   0   6   4      260.67      292.52      2.66 o 
  -6   0   4      503.21      560.59     16.62 o 
  -6   0   5       24.88        8.59      1.91 o 
   0  -6   6      142.06       99.64      4.28 o 
  -6   0   7       13.08        8.14      3.50 o 
   1  -6  -8       43.60       55.86      2.15 o 
   6   1  -7      173.89      183.39      2.78 o 
  -6  -1  -6       96.40       95.24      2.50 o 
   6   1  -5       18.20       21.05      3.05 o 
  -1   6  -4       31.92       22.96      2.18 o 
  -6  -1  -3       66.76       65.14      1.91 o 
  -6  -1  -2     1414.89     1471.63      5.08 o 
   1  -6  -2     2731.44     2859.14     24.53 o 
  -1   6  -1      266.65      285.29      2.75 o 
   1  -6  -1      514.76      705.58     12.28 o 
   6   1   0      341.07      124.06      2.63 o 
   1  -6   0      658.44      277.34      4.70 o 
  -6  -1   1      266.05      278.43      2.01 o 
  -1   6   1      513.61      544.68      5.39 o 
   6   1   2     1416.38     1419.72      4.59 o 
  -6  -1   2     2734.31     2864.86     23.13 o 
  -1   6   3       66.90       60.57      1.72 o 
  -6  -1   3      129.16      123.18     10.21 o 
  -1   6   4       32.06       18.15      1.54 o 
  -6  -1   4       61.89       36.74     10.06 o 
   6   1   5       18.12       10.76      1.86 o 
   1  -6   6       96.04       69.64      3.30 o 
  -6  -1   7      173.78      135.93      3.79 o 
   2  -6  -8       53.70       60.34      2.45 o 
  -2   6  -8       74.97       98.12     10.92 o 
   6   2  -7        8.94       11.16      2.16 o 
  -6  -2  -6      223.15      202.36      2.87 o 
   6   2  -5       73.60       65.68      3.47 o 
  -6  -2  -4      923.28      846.75      6.45 o 
  -2   6  -3     1026.93      952.27      4.91 o 
   2  -6  -2     2197.75     1966.76      7.56 o 
   2  -6  -2     4242.75     4085.17     18.66 o 
  -6  -2  -1     1261.92     1115.84      4.84 o 
   2  -6  -1     2436.13     2384.52      9.30 o 
  -6  -2   0     6049.44     6184.16     16.95 o 
  -2   6   0    11678.42    13201.58     19.16 o 
   6   2   1     1259.88     1115.88      3.81 o 
  -2   6   1     2432.19     2053.86      9.69 o 
   6   2   2     2193.45     1912.72      4.17 o 
  -2   6   2     4234.43     3645.87     24.35 o 
   6   2   3     1020.21      902.29      3.83 o 
  -6  -2   4      921.55      801.17      4.96 o 
  -6  -2   5       73.94       59.23      2.54 o 
   2  -6   6      221.46      148.20      4.83 o 
   6   2   7        9.60        0.03      2.70 o 
   6   3  -8       29.14       53.34      2.67 o 
  -3   6  -8       47.41       67.21     13.09 o 
  -3   6  -7       75.46       89.90      2.63 o 
   3  -6  -6       78.09      162.85      2.60 o 
  -6  -3  -5       12.54      349.68      3.90 o 
   3  -6  -4      123.32      176.40      3.50 o 
  -3   6  -3      615.98      731.97      4.22 o 
   3  -6  -3     1189.14     1376.13     16.91 o 
   6   3  -2      322.72      288.59      2.56 o 
   3  -6  -2      623.01      562.63      7.52 o 
  -6  -3  -1      439.32      638.02      4.24 o 
   3  -6  -1      848.11     1300.87      5.75 o 
  -6  -3   0       12.25      592.83      2.71 o 
  -3   6   0       23.65      675.32      6.26 o 
   6   3   1      439.55      627.96      3.00 o 
  -3   6   1      848.55     1191.87     10.00 o 
   6   3   2      323.37      282.15      2.12 o 
  -3   6   2      624.26      570.86      7.00 o 
   3  -6   3      615.38      687.73      3.19 o 
   3  -6   4      122.80      151.08      2.37 o 
  -6  -3   5       12.47      278.79      3.55 o 
   3  -6   6       78.28      118.48      4.12 o 
  -6  -3   7       75.29       73.17      5.61 o 
   3  -6   7       78.06       55.69     11.38 o 
   6   4  -8       56.15       61.20      2.65 o 
  -4   6  -8       95.76       87.98     12.91 o 
   4  -6  -7       30.92       25.16      2.63 o 
   4  -6  -6       85.61       95.00      2.47 o 
  -6  -4  -5      215.41      221.88      2.57 o 
   4  -6  -4      370.35      379.85      4.40 o 
  -6  -4  -3       31.95       38.49      1.79 o 
   4  -6  -3       61.68       90.33      7.63 o 
  -6  -4  -2      505.61      487.24      3.20 o 
   4  -6  -2      976.08      941.55      8.51 o 
  -6  -4  -1      118.72       92.01      1.63 o 
   4  -6  -1      229.20      181.20      2.08 o 
   6   4   0       43.07      110.73      2.38 o 
   4  -6   0       83.14      220.82      3.48 o 
   6   4   1      117.46       89.39      1.67 o 
  -4   6   1      226.75      161.86      5.67 o 
   6   4   2      505.31      467.37      2.74 o 
  -4   6   2      975.51      915.86     10.11 o 
   6   4   3       31.36       36.68      1.38 o 
   4  -6   4      374.60      344.92      3.32 o 
  -6  -4   5      213.73      178.89      3.33 o 
  -4   6   6       85.93       67.84      3.11 o 
   6   4   7       30.58       18.68      4.07 o 
   4  -6   7       70.32       34.80      8.13 o 
   6   5  -8      124.84      155.77      3.13 o 
  -5   6  -8      143.28      169.79      7.27 o 
  -6  -5  -7      126.75      142.90      3.03 o 
   5  -6  -6       31.87       26.26      2.17 o 
   6   5  -5       55.41       52.78      2.05 o 
  -5   6  -4       56.89       76.38      2.94 o 
  -5   6  -3      446.73      428.38      4.50 o 
   5  -6  -3      862.41      813.53     10.83 o 
  -6  -5  -2      172.97      200.04      2.51 o 
   5  -6  -2      333.92      512.26     13.61 o 
  -5   6  -1      311.06      432.95      3.31 o 
   5  -6  -1      600.51      940.52      7.50 o 
  -6  -5   0        5.86       36.11      2.10 o 
   5  -6   0       11.32       63.97      2.83 o 
   6   5   1      310.63      411.44      2.91 o 
   5  -6   1      599.67      802.44      9.98 o 
  -6  -5   2      173.65      188.17      1.95 o 
  -5   6   2      335.23      411.04      8.22 o 
   6   5   3      446.22      386.71      2.73 o 
  -5   6   3      861.43      665.32     15.97 o 
  -6  -5   4       57.02       62.94      2.13 o 
   6   5   5       54.79       40.55      2.25 o 
  -6  -5   6       31.91       20.33      3.21 o 
   6   5   7      126.81      101.36      8.57 o 
   5  -6   7      159.41      118.50      7.78 o 
   6  -6  -8        7.14        8.64      2.35 o 
  -6   6  -8       26.95       37.86      5.47 o 
   6   6  -7       51.77       61.17      3.07 o 
   6   6  -6      236.42      243.63      3.69 o 
   6   6  -5      228.14      230.47      2.79 o 
  -6   6  -4      697.78      656.70      7.88 o 
   6  -6  -4     1347.06     1302.80     19.56 o 
  -6  -6  -3      425.90      392.74      4.50 o 
   6  -6  -3      822.21      830.54     10.69 o 
  -6  -6  -2       28.26       27.57      2.16 o 
   6  -6  -2       54.56       71.42      6.15 o 
   6   6  -1       68.46      106.28      2.59 o 
   6  -6  -1      132.17      223.57      5.50 o 
   6   6   0     2499.28     2591.99      9.48 o 
   6  -6   0     4824.86     5519.32     11.24 o 
  -6  -6   1       69.71      106.36      1.89 o 
  -6   6   1      134.57      198.58      4.85 o 
  -6  -6   2       27.59       26.08      1.43 o 
  -6   6   2       53.26       64.01      4.93 o 
   6  -6   3      426.67      358.97      3.02 o 
  -6   6   3      823.69      730.74     12.60 o 
  -6   6   4      698.22      590.05      4.12 o 
  -6   6   4     1347.92     1036.91     20.47 o 
   6  -6   5      229.27      187.50      3.23 o 
  -6   6   6      235.01      182.72      4.49 o 
  -6   6   6      453.68      366.59     18.61 o 
   6   6   7       51.66       41.06      7.17 o 
  -7   6  -8       12.06       14.11      2.31 o 
  -7   6  -8       54.01       61.60      6.17 o 
  -6  -7  -7       82.09      100.28      4.03 o 
  -7   6  -7      126.38      145.75     11.37 o 
  -7   6  -6       47.22       61.77      2.88 o 
   6   7  -5       48.69       47.90      2.17 o 
  -6  -7  -4       54.61       48.20      3.47 o 
   7  -6  -3       62.42       49.80      2.86 o 
   7  -6  -3      120.50       95.58     12.35 o 
  -6  -7  -2       68.06       58.86      2.47 o 
   7  -6  -2      131.38      118.54      6.51 o 
  -6  -7  -1        6.69       15.01      2.99 o 
   7  -6  -1       12.91       33.32      3.80 o 
  -6  -7   0       49.08       48.12      2.50 o 
  -7   6   0       94.76      127.24      2.75 o 
   6   7   1        6.74       15.92      1.43 o 
  -7   6   1       13.01       33.92      4.23 o 
  -6  -7   2       68.48       55.56      1.63 o 
  -7   6   2      132.19      124.56      5.05 o 
   7  -6   3       62.32       45.42      1.81 o 
  -7   6   3      120.32       78.23      7.61 o 
   7  -6   4       54.80       40.99      2.13 o 
  -7   6   4      105.79       77.32      8.40 o 
  -6  -7   5       48.83       36.37      2.25 o 
   6   7   6       47.49       39.64      3.43 o 
  -7   6   6       91.69      125.06     15.25 o 
   6   7   7       82.45       74.65      7.90 o 
   7  -5  -8       21.29       26.07      2.30 o 
  -7   5  -8       24.41       35.13      6.98 o 
  -5  -7  -7       43.02       52.18      2.89 o 
  -7   5  -6      653.70      667.53      5.53 o 
  -7   5  -5      365.09      376.72      3.42 o 
   7  -5  -5      704.79      683.77     23.45 o 
  -7   5  -4      256.35      278.13      5.16 o 
   7  -5  -4      494.88      553.95     14.23 o 
  -7   5  -3      117.27      130.30      3.07 o 
   7  -5  -3      226.40      282.02      7.52 o 
  -5  -7  -2      769.25      752.01      4.98 o 
   7  -5  -2     1485.03     1543.27     15.11 o 
  -5  -7  -1       49.01       68.10      3.13 o 
   7  -5  -1       94.61      147.13      4.01 o 
   5   7   0     1336.31     1328.29      5.76 o 
   7  -5   0     2579.74     2982.34      8.77 o 
  -5  -7   1       49.87       66.88      1.58 o 
  -7   5   1       96.27      137.27      3.74 o 
   7  -5   2      764.70      690.59      3.65 o 
  -7   5   2     1476.25     1404.94     10.22 o 
   7  -5   3      116.64      119.53      2.08 o 
  -7   5   3      225.16      265.85      9.12 o 
   5   7   4      256.91      245.35      2.88 o 
  -7   5   4      495.96      517.62     18.63 o 
   7  -5   5      366.75      313.94      3.36 o 
  -7   5   5      708.01      589.65     20.98 o 
  -5  -7   6      648.19      540.38      7.23 o 
  -7   5   6     1251.33     1098.27     26.34 o 
   7  -4  -8       38.82      107.81      2.69 o 
   7  -4  -7      216.24      293.04      3.63 o 
  -7   4  -6      278.32      310.54      3.91 o 
   4   7  -5       19.38       37.47      2.01 o 
   7  -4  -5       37.42       50.71      8.74 o 
   4   7  -4       77.13      103.60      3.71 o 
   7  -4  -4      148.89      165.60     11.17 o 
  -4  -7  -3      213.67      240.37      4.06 o 
   7  -4  -3      412.49      416.81      7.35 o 
  -4  -7  -2      228.80      262.22      3.14 o 
   7  -4  -2      441.70      481.89      5.44 o 
  -4  -7  -1      369.99      401.54      2.90 o 
   7  -4  -1      714.27      779.56      6.56 o 
   4   7   0      132.73      276.02      2.37 o 
   7  -4   0      256.24      468.43      4.34 o 
  -4  -7   1      369.53      395.28      2.71 o 
  -7   4   1      713.38      709.91      5.99 o 
  -4  -7   2      227.96      252.93      2.46 o 
  -7   4   2      440.07      415.45      5.54 o 
   7  -4   3      213.47      222.04      2.24 o 
  -7   4   3      412.10      362.95      9.68 o 
   7  -4   4       76.82       88.57      2.12 o 
  -7   4   4      148.31      176.74     13.48 o 
   7  -4   5       19.57       34.46      1.93 o 
   7  -4   6      278.03      247.56      5.04 o 
   4   7   7      216.99      202.07      9.86 o 
  -7   3  -8       42.82       38.21      2.16 o 
   7  -3  -7       91.50       91.33      2.73 o 
  -7   3  -6      238.48      214.30      3.45 o 
  -3  -7  -5      269.88      275.58      2.97 o 
   3   7  -4       61.19       59.19      3.27 o 
   7  -3  -4      118.13      125.25      9.72 o 
   3   7  -3      119.37       97.52      3.11 o 
   7  -3  -3      230.43      184.55      5.93 o 
  -7   3  -2      892.07      991.44      4.70 o 
   7  -3  -2     1722.13     1871.80     11.04 o 
  -3  -7  -1     1893.18     1694.60      8.44 o 
   7  -3  -1     3654.79     3537.78      8.90 o 
   3   7   0      128.20       79.89      1.33 o 
   7  -3   0      247.49      196.19      3.95 o 
  -3  -7   1     1891.55     1636.18      4.81 o 
  -7   3   1     3651.63     3375.22     11.33 o 
  -7   3   2      891.83      953.55      4.04 o 
  -7   3   2     1721.67     1733.14      9.09 o 
   3   7   3      119.96       92.02      1.71 o 
  -7   3   3      231.59      148.73     10.47 o 
   7  -3   4       62.10       50.68      1.71 o 
  -7   3   4      119.88       96.28      8.51 o 
   3   7   5      269.36      230.57      2.95 o 
   3   7   6      243.52      168.37      3.98 o 
   3   7   7       91.09       67.55      7.47 o 
  -2  -7  -8       20.39       32.30      2.26 o 
  -7   2  -7        0.10        4.18      2.16 o 
  -2  -7  -6      393.34      417.36      3.95 o 
   2   7  -5      117.91      122.79      2.36 o 
   2   7  -4      198.57      224.25      3.70 o 
   2   7  -3       35.43       55.23      2.08 o 
   7  -2  -3       68.39      100.47      6.21 o 
  -2  -7  -2       54.77       50.91      1.36 o 
   7  -2  -2      105.73       95.41      6.45 o 
  -2  -7  -1     1739.55     1869.76      6.12 o 
   7  -2  -1     3358.19     3874.38     12.72 o 
  -2  -7   0       35.42        4.10      1.21 o 
  -7   2   0       68.37       12.05      4.11 o 
   7  -2   1     1739.52     1817.51      5.13 o 
  -7   2   1     3358.13     3580.81     11.21 o 
   2   7   2       54.70       48.92      1.39 o 
  -7   2   2      105.59       89.67      4.47 o 
   2   7   3       35.84       52.58      1.55 o 
  -7   2   3       69.19       91.29      6.86 o 
   2   7   4      198.20      202.11      2.38 o 
  -7   2   4      382.62      413.19     10.92 o 
   7  -2   5      116.93      100.94      2.50 o 
   2   7   6      393.76      322.97      4.13 o 
  -7   1  -8       50.47       55.85      2.23 o 
  -1  -7  -7      139.47      141.06      3.06 o 
   7  -1  -6      303.10      328.41      3.64 o 
   1   7  -5       51.82       54.25      2.13 o 
   1   7  -4       47.87       31.16      2.65 o 
   7  -1  -3      928.55      865.16      4.48 o 
   7  -1  -3     1792.56     1458.78     18.24 o 
   7  -1  -2     2794.56     2840.11      6.67 o 
   7  -1  -2     5394.88     5429.10     23.62 o 
   7  -1  -1      434.06      613.88      3.55 o 
   7  -1  -1      837.95     1305.20     16.31 o 
  -7   1   0      114.69       55.59      1.25 o 
   7  -1   0      221.40      106.83      9.77 o 
   7  -1   1      434.52      621.34      3.43 o 
   1   7   1      838.83     1211.81      6.36 o 
   7  -1   2     2789.99     2744.02      5.52 o 
  -7   1   2     5386.05     5009.35     31.55 o 
  -7   1   3      928.87      795.35      3.73 o 
  -7   1   3     1793.19     1616.49     15.39 o 
   7  -1   4       48.70       30.71      1.58 o 
  -7   1   4       94.01       51.18     11.90 o 
  -7   1   5       51.89       46.22      2.17 o 
  -7   1   5      100.16       78.41     14.13 o 
   1   7   6      300.53      262.57      4.31 o 
   1   7   7      139.50       94.02      5.03 o 
  -7   0  -8        5.15       10.20      1.99 o 
  -7   0  -7       17.39       22.06      2.12 o 
   0   7  -6      241.32      239.85      3.10 o 
   0   7  -5       56.92       70.01      2.39 o 
   7   0  -4        6.52       10.05      2.21 o 
   0  -7  -3      153.29      159.37      2.44 o 
   0   7  -2      275.15      316.07      2.40 o 
   7   0  -2      531.17      606.35     12.00 o 
   7   0  -1      681.66      648.47      3.54 o 
   0  -7  -1     1315.93     1295.69     16.35 o 
  -7   0   0        0.89       16.76      1.33 o 
   7   0   0        1.73       26.94      5.26 o 
  -7   0   1      681.34      639.44      2.89 o 
  -7   0   1     1315.31     1314.47      8.69 o 
  -7   0   2      275.43      307.99      2.29 o 
  -7   0   2      531.71      606.58      9.17 o 
   0   7   3      153.51      145.89      1.91 o 
  -7   0   3      296.36      293.51     12.76 o 
   7   0   4        6.45       11.85      1.52 o 
  -7   0   4       12.45       12.00     11.12 o 
   0  -7   5       56.78       57.13      2.21 o 
  -7   0   5      109.62      138.90     14.61 o 
   0   7   6      241.25      183.90      4.61 o 
  -7   0   7       17.65       13.33      4.11 o 
   1  -7  -8       83.39      107.03      2.69 o 
  -1   7  -7       86.46      112.12      2.68 o 
   1  -7  -6       43.26       49.18      2.27 o 
   1  -7  -5       99.65      127.50      2.44 o 
   7   1  -4      462.91      566.98      4.89 o 
   1  -7  -3      275.20      275.23      2.96 o 
  -7  -1  -2     1164.39     1244.40      4.61 o 
  -7  -1  -1       87.38      200.63      2.74 o 
   1  -7  -1      168.68      354.40     10.77 o 
   7   1   0      251.59      221.54      2.37 o 
  -1   7   0      485.70      413.79     10.14 o 
  -1   7   1       86.49      199.65      1.91 o 
  -1   7   1      166.97      284.49      6.83 o 
  -7  -1   2     1157.77     1188.18      3.96 o 
  -1   7   2     2235.07     2208.42     14.45 o 
   1  -7   3      272.95      251.63      2.35 o 
  -7  -1   3      526.93      489.69     14.42 o 
  -1   7   4      463.72      523.12      3.56 o 
  -7  -1   4      895.22     1059.17     21.14 o 
  -7  -1   5      100.08      104.23      2.58 o 
  -7  -1   6       41.95       32.13      3.04 o 
  -7  -1   7       85.98       89.46      6.25 o 
   2  -7  -8       99.08      115.11      2.76 o 
  -7  -2  -7       24.57       23.84      2.51 o 
  -2   7  -6      296.90      310.09      3.32 o 
   2  -7  -5       42.16       46.81      1.80 o 
   7   2  -4      155.97      170.48      3.36 o 
   2  -7  -3      742.34      775.93      4.60 o 
   2  -7  -2      229.61      226.22      2.35 o 
   2  -7  -2      443.26      444.32     13.04 o 
   2  -7  -1      149.83       82.53      2.01 o 
   2  -7  -1      289.24      196.18      9.56 o 
   2  -7   0     1142.41      783.77      4.13 o 
  -2   7   0     2205.42     1540.35      7.21 o 
   7   2   1      149.81       78.81      1.49 o 
  -2   7   1      289.21      151.16      4.72 o 
   7   2   2      230.21      216.93      2.04 o 
  -2   7   2      444.42      411.35     11.58 o 
  -7  -2   3      742.69      742.95      4.08 o 
  -7  -2   4      155.81      156.30      2.56 o 
  -7  -2   4      300.79      344.16     14.47 o 
   2  -7   5       41.91       37.98      2.19 o 
  -2   7   6      297.04      225.54      4.63 o 
  -7  -2   7       24.50       13.71      3.59 o 
   3  -7  -8       65.66       63.15      2.32 o 
  -3   7  -8      117.90      141.42     10.77 o 
  -3   7  -7       58.45       63.79      2.75 o 
  -3   7  -6       73.14       76.40      2.36 o 
  -3   7  -5      234.60      230.82      2.33 o 
   7   3  -4      387.06      355.40      5.47 o 
  -7  -3  -3       36.74       35.36      1.90 o 
   3  -7  -3       70.92       64.04      6.56 o 
   7   3  -2     1184.08     1198.88      5.57 o 
   3  -7  -2     2285.86     2486.51     14.61 o 
  -3   7  -1      126.27       84.04      2.20 o 
   3  -7  -1      243.76      187.09      3.47 o 
   7   3   0      385.66      549.00      3.57 o 
  -3   7   0      744.52     1098.65      8.38 o 
   7   3   1      127.06       84.34      1.71 o 
  -3   7   1      245.28      167.74      4.12 o 
  -7  -3   2     1181.96     1155.11      4.63 o 
  -3   7   2     2281.77     2345.39     17.00 o 
  -3   7   3       36.04       34.93      1.53 o 
   3  -7   4      391.33      327.33      3.24 o 
   3  -7   5      232.65      189.96      3.17 o 
  -3   7   6       73.03       49.84      2.91 o 
   7   3   7       59.18       47.00      7.75 o 
   3  -7   7       87.63       26.23     11.30 o 
   7   4  -8       44.54       50.71      2.57 o 
  -4   7  -8      160.71      181.39     14.14 o 
  -7  -4  -7      107.60      123.60      3.04 o 
   7   4  -6       24.76       32.52      2.10 o 
   7   4  -5       54.21       58.45      1.85 o 
   7   4  -4       60.15       77.63      3.04 o 
  -7  -4  -3      249.31      251.51      3.03 o 
  -7  -4  -2      152.98      149.68      2.29 o 
   4  -7  -2      295.32      366.46     12.77 o 
  -7  -4  -1       64.38       46.08      1.47 o 
  -4   7  -1      124.29      102.42      3.80 o 
   7   4   0        3.59        7.51      1.49 o 
   4  -7   0        6.93       11.57      3.10 o 
   4  -7   1       64.27       41.00      1.61 o 
   4  -7   1      124.07       85.01      3.80 o 
   7   4   2      153.22      143.35      2.20 o 
  -4   7   2      295.80      283.90      6.34 o 
   4  -7   3      247.80      233.17      2.35 o 
  -4   7   3      478.37      479.42     13.89 o 
   7   4   4       60.03       63.27      2.09 o 
   7   4   5       54.75       41.71      2.42 o 
  -7  -4   6       24.78       19.15      2.79 o 
   7   4   7      107.10       82.41      5.91 o 
   4  -7   7      225.09      154.62     13.14 o 
  -7  -5  -8       64.74       69.66      2.84 o 
  -5   7  -8       71.39       69.85      5.85 o 
   5  -7  -7      127.68      140.62      3.12 o 
  -5   7  -6      457.63      454.84      4.23 o 
  -5   7  -5        0.02        4.71      1.85 o 
   5  -7  -4      511.11      542.34      5.89 o 
   5  -7  -3      338.04      333.10      4.62 o 
   5  -7  -3      652.58      619.36     17.82 o 
  -5   7  -2      186.64      179.67      2.78 o 
   5  -7  -2      360.31      443.95     13.44 o 
   7   5  -1       51.80       85.39      1.95 o 
   5  -7  -1       99.99      196.54      5.20 o 
  -7  -5   0     2223.74     2048.19      6.47 o 
  -5   7   0     4292.92     4433.58     11.21 o 
   5  -7   1       51.61       83.18      1.76 o 
  -5   7   1       99.63      201.92      5.76 o 
   5  -7   2      187.25      165.48      2.18 o 
  -5   7   2      361.49      348.99      8.35 o 
  -5   7   3      339.44      305.96      2.54 o 
   5  -7   4      508.51      474.02      4.29 o 
   5  -7   5        0.02        1.14      2.32 o 
   7   5   6      457.35      357.12      5.49 o 
   5  -7   6      676.02      481.15     20.52 o 
   7   5   7      127.68       99.18      8.35 o 
   7   6  -8       42.95       35.80      2.80 o 
  -6   7  -8       54.18       52.72      5.58 o 
  -6   7  -7      151.44      188.74      4.11 o 
  -6   7  -7      227.82      304.71     13.51 o 
  -7  -6  -6      121.89      118.37      3.06 o 
  -7  -6  -5       23.24      126.33      2.67 o 
   6  -7  -4       81.76       88.55      3.60 o 
  -6   7  -3       64.88      122.60      3.59 o 
   6  -7  -3      125.25      230.51     13.86 o 
  -6   7  -2       47.77      149.32      3.07 o 
   6  -7  -2       92.22      244.10     11.55 o 
  -6   7  -1       30.89       40.56      2.11 o 
   6  -7  -1       59.63       83.95      3.79 o 
   7   6   0      160.21     1640.31      7.60 o 
   6  -7   0      309.29     2061.07      8.15 o 
   7   6   1       31.02       40.40      1.68 o 
  -6   7   1       59.89       76.56      4.84 o 
   7   6   2       47.72      143.78      2.19 o 
  -6   7   2       92.13      191.39      7.53 o 
  -7  -6   3       64.85      111.21      2.19 o 
  -6   7   3      125.19      185.84      7.90 o 
   6  -7   4       81.66       80.28      2.42 o 
  -6   7   4      157.65      121.55     11.39 o 
  -7  -6   5       23.20       98.78      2.97 o 
  -7  -6   6      122.34       92.86      3.57 o 
   6  -7   6      166.54      112.47     14.51 o 
   7   6   7      151.55      119.87      8.92 o 
   7  -7  -8       33.29       34.91      2.64 o 
  -7   7  -8       99.39      111.95      5.50 o 
   7  -7  -7      340.01      373.80      5.22 o 
  -7   7  -7      371.47      420.39     14.93 o 
  -7  -7  -6      119.66      124.95      2.89 o 
  -7  -7  -5      367.78      355.51      3.90 o 
  -7   7  -4      192.41      149.68      4.38 o 
   7   7  -3      139.32      137.92      3.67 o 
   7  -7  -3      268.95      310.70     15.44 o 
  -7   7  -2       24.05       33.00      2.79 o 
   7  -7  -2       46.43       72.78      9.26 o 
  -7  -7  -1      115.35      125.56      4.02 o 
   7  -7  -1      222.68      283.98      6.51 o 
  -7  -7   0     1045.38     1022.29      5.90 o 
   7  -7   0     2018.10     2330.00      8.63 o 
   7   7   1      114.44      132.87      2.30 o 
   7  -7   1      220.93      250.38      4.61 o 
   7  -7   2       24.24       28.58      1.68 o 
  -7   7   2       46.79       69.28      5.44 o 
  -7  -7   3      141.51      123.25      2.35 o 
  -7   7   3      273.18      266.71      8.15 o 
   7  -7   4      190.68      137.99      2.68 o 
  -7   7   4      368.11      279.80     10.77 o 
  -7  -7   5      363.62      294.49      3.85 o 
  -7   7   6      119.70      101.63      3.78 o 
   7  -7   6      145.53      110.94     14.89 o 
   8  -7  -8       88.92       96.06      2.60 o 
  -8   7  -8      157.40      175.27      7.10 o 
  -7  -8  -7      123.51      114.62      3.71 o 
  -8   7  -7      129.22      124.28     10.79 o 
  -7  -8  -6       38.36       42.31      2.68 o 
  -8   7  -5      247.53      256.60      3.77 o 
  -8   7  -4       54.03       43.43      2.55 o 
   8  -7  -4      104.30       80.92      8.25 o 
  -7  -8  -3      141.29      130.72      4.48 o 
   8  -7  -3      272.76      293.11     15.33 o 
  -7  -8  -2      199.94      180.59      3.93 o 
   8  -7  -2      385.98      381.97      9.67 o 
   7   8  -1      205.58      265.36      5.26 o 
   8  -7  -1      396.87      597.41      9.25 o 
   7   8   0        0.47        3.30      2.37 o 
   8  -7   0        0.91        8.19      3.41 o 
  -7  -8   1      204.88      255.68      2.76 o 
  -8   7   1      395.52      525.91      6.70 o 
   7   8   2      199.60      169.83      2.42 o 
  -8   7   2      385.33      353.74      6.52 o 
  -7  -8   3      141.21      125.38      2.53 o 
  -8   7   3      272.61      253.20      8.61 o 
   8  -7   4       54.43       45.11      2.23 o 
  -8   7   4      105.07       75.83      9.50 o 
  -8   7   5      247.35      206.18      4.82 o 
  -8   7   5      477.50      438.08     19.12 o 
   7   8   6       37.94       29.49      3.09 o 
   8  -7   6       88.85       34.29     12.71 o 
   8  -6  -8       71.03      113.29      2.68 o 
  -8   6  -8       84.58      128.18      7.71 o 
  -6  -8  -7       33.81       64.97      3.25 o 
  -8   6  -7       51.21       81.83     10.19 o 
   6   8  -6       28.58       52.46      2.69 o 
  -8   6  -5       99.73      152.36      2.87 o 
   6   8  -4       76.42       63.10      4.85 o 
   8  -6  -4      147.52      125.99     14.63 o 
  -6  -8  -3      466.48      522.41      7.28 o 
   8  -6  -3      900.55     1150.49     22.76 o 
  -8   6  -2      475.26      846.37      7.66 o 
   8  -6  -2      917.49     1401.22     15.91 o 
  -8   6  -1     1222.53     1397.98     10.01 o 
   8  -6  -1     2360.08     2978.01     18.59 o 
   6   8   0      201.95      188.48      3.44 o 
   8  -6   0      389.87      369.13      5.09 o 
   8  -6   1     1214.46     1333.06      5.35 o 
  -8   6   1     2344.51     2644.99     11.98 o 
   8  -6   2      473.05      793.46      4.12 o 
  -8   6   2      913.23     1235.51      9.35 o 
  -6  -8   3      467.96      489.28      3.60 o 
  -8   6   3      903.40      841.48     14.18 o 
  -6  -8   4       77.30       53.11      2.35 o 
  -8   6   4      149.22       99.72      7.26 o 
   6   8   5       98.67      135.11      3.04 o 
  -8   6   5      190.49      172.35     16.57 o 
   6   8   6       27.76       37.66      3.55 o 
  -8   6   6       53.60       70.45     14.12 o 
  -8   5  -8       45.08       44.79      2.09 o 
   8  -5  -7       47.60       61.25      2.83 o 
   8  -5  -6        8.16        5.55      2.56 o 
   8  -5  -5       93.61       87.93      2.62 o 
   8  -5  -5      180.72      138.80     16.22 o 
  -5  -8  -4       44.87       34.78      3.55 o 
   8  -5  -4       86.62       67.65     12.82 o 
  -5  -8  -3      119.09      145.55      3.36 o 
   8  -5  -3      229.91      322.62     10.30 o 
  -8   5  -2      211.05      228.84      4.40 o 
   8  -5  -2      407.43      477.13     10.02 o 
  -5  -8  -1      242.47      225.32      4.60 o 
  -8   5  -1      468.09      476.10      5.48 o 
  -5  -8   0      328.69      319.00      3.33 o 
  -8   5   0      634.54      673.69      5.77 o 
   8  -5   1      242.19      211.48      2.27 o 
  -8   5   1      467.54      477.89      6.42 o 
   5   8   2      210.93      215.74      2.67 o 
  -8   5   2      407.20      441.71      6.11 o 
  -5  -8   3      119.02      133.00      2.44 o 
  -8   5   3      229.77      239.71      7.39 o 
   8  -5   4       44.58       30.59      2.16 o 
  -8   5   4       86.05       39.62      7.49 o 
  -5  -8   5       93.31       71.49      2.39 o 
  -8   5   5      180.13      144.44     16.40 o 
  -8   5   6        8.27        5.09      2.68 o 
  -8   5   6       15.96       19.58     13.50 o 
   8  -4  -8        3.36        3.41      1.89 o 
  -8   4  -7       31.06       34.71      2.36 o 
   4   8  -6       78.57       68.97      3.06 o 
  -8   4  -5      134.84      147.89      2.64 o 
  -8   4  -4      133.87      119.76      3.91 o 
   8  -4  -4      258.43      240.26     14.72 o 
  -8   4  -3      235.38      215.92      3.75 o 
   8  -4  -3      454.40      418.38      7.38 o 
  -4  -8  -2      675.58      641.61      4.08 o 
   8  -4  -2     1304.20     1353.15     14.71 o 
  -8   4  -1      458.02      484.13      5.36 o 
   8  -4  -1      884.20      997.19      7.82 o 
  -4  -8   0      640.55      746.42      4.44 o 
   8  -4   0     1236.59     1544.58      7.87 o 
  -4  -8   1      456.35      469.73      3.15 o 
  -8   4   1      880.98      968.04      6.78 o 
   8  -4   2      671.41      599.04      3.63 o 
  -8   4   2     1296.15     1214.06      8.63 o 
   4   8   3      233.79      198.67      2.31 o 
  -8   4   3      451.33      386.03     10.05 o 
  -4  -8   4      134.44      107.23      2.33 o 
  -8   4   4      259.53      212.54     10.06 o 
   4   8   5      136.07      128.81      2.52 o 
  -8   4   6       75.88       57.95      3.27 o 
   8  -3  -8       13.30       10.45      1.98 o 
   8  -3  -7       78.25       78.46      2.65 o 
   8  -3  -6      117.55      131.18      3.09 o 
   3   8  -5      116.95      112.69      2.44 o 
   8  -3  -5      225.78      221.26     16.98 o 
   3   8  -4      139.54      123.66      4.68 o 
   8  -3  -4      269.39      264.45      8.89 o 
  -3  -8  -3      201.57      199.15      3.59 o 
   8  -3  -3      389.13      370.85      7.26 o 
  -3  -8  -2       30.05       31.36      1.92 o 
   8  -3  -2       58.02       59.52      4.10 o 
  -8   3  -1     1270.13     1262.41      6.72 o 
  -8   3  -1     2451.98     2691.49     11.87 o 
  -3  -8   0        0.13       12.83      1.33 o 
   8  -3   0        0.25       16.23      4.87 o 
   8  -3   1     1270.87     1274.38      4.59 o 
  -8   3   1     2453.41     2499.65     11.66 o 
   3   8   2       30.14       28.05      1.65 o 
  -8   3   2       58.19       57.73      4.41 o 
   8  -3   3      201.98      186.63      2.35 o 
  -8   3   3      389.93      344.08      9.82 o 
  -3  -8   4      139.20      114.95      2.26 o 
  -8   3   4      268.72      221.02     10.05 o 
   3   8   5      116.43       96.32      2.46 o 
  -8   3   5      224.77      187.97     16.77 o 
  -8   3   6      117.65      103.28      3.63 o 
   3   8   7       78.76       64.71      7.42 o 
   2   8  -8       27.54       26.88      2.23 o 
  -8   2  -7       42.51       48.08      2.42 o 
   8  -2  -6      499.63      514.67      4.48 o 
  -8   2  -5      197.50      173.16      2.51 o 
  -8   2  -4       42.95       33.67      3.60 o 
   8  -2  -4       82.91       84.81      9.36 o 
  -2  -8  -3      247.53      284.24      4.03 o 
   8  -2  -3      477.86      514.97      9.09 o 
  -8   2  -2     1291.27     1315.39      5.59 o 
   8  -2  -2     2492.79     2302.84     17.52 o 
  -8   2  -1        6.07       15.14      1.95 o 
   8  -2  -1       11.71       38.24      4.48 o 
   2   8   0     3487.32     3211.21      6.19 o 
  -8   2   0     6732.25     5792.70     29.93 o 
   2   8   1        6.17       12.72      1.28 o 
  -8   2   1       11.91       31.71      4.35 o 
   8  -2   2     1289.88     1250.35      4.32 o 
  -8   2   2     2490.11     2472.27     24.49 o 
   2   8   3      247.30      272.18      2.44 o 
  -8   2   3      477.42      519.13     10.72 o 
  -2  -8   4       42.61       33.50      1.66 o 
   2   8   4       82.25       72.32     10.89 o 
  -2  -8   5      197.97      150.31      2.83 o 
  -8   2   5      382.18      301.98     18.03 o 
   2   8   6      507.10      422.09      4.63 o 
   8  -1  -8      105.78      136.65      2.71 o 
   8  -1  -7       34.58       77.43      2.54 o 
   8  -1  -6       26.20       33.08      2.46 o 
   8  -1  -5       27.21       50.92      1.92 o 
   8  -1  -4       61.51       61.29      3.27 o 
  -1  -8  -3      251.32      381.43      3.74 o 
   8  -1  -3      485.17      576.67     13.20 o 
  -8   1  -2      195.25      281.46      2.61 o 
  -8   1  -1     1149.42     1336.46      5.47 o 
  -8   1  -1     2218.94     2557.68     17.07 o 
  -8   1   0      589.38      504.30      2.45 o 
   8  -1   0     1137.80     1091.17     17.73 o 
   1   8   1     1147.16     1284.31      4.93 o 
  -8   1   1     2214.59     2629.92     10.42 o 
  -1  -8   2      194.88      269.84      2.30 o 
  -8   1   2      376.21      480.12      9.25 o 
   8  -1   3      251.11      348.13      2.74 o 
  -8   1   3      484.76      632.38     11.30 o 
   8  -1   4       61.77       58.36      1.90 o 
  -8   1   4      119.25       91.02     13.41 o 
   1   8   5       27.35       37.81      2.23 o 
  -8   1   5       52.79       69.11     14.27 o 
  -1  -8   6       26.09       22.65      2.67 o 
   1   8   7       34.21       57.85      5.26 o 
  -8   0  -8       66.36       78.63      2.31 o 
   0  -8  -7        7.30        4.52      2.23 o 
  -8   0  -6      168.85      171.62      3.09 o 
   0   8  -5       61.83       43.91      1.87 o 
  -8   0  -4      204.58      188.34      3.92 o 
   0   8  -3      176.42      199.36      2.71 o 
  -8   0  -2       58.48       55.18      1.52 o 
   8   0  -1      752.55      715.24      3.89 o 
   0  -8  -1     1452.78     1430.95     17.81 o 
  -8   0   0       11.98        9.33      1.03 o 
   0  -8   0       23.13       16.89      7.18 o 
   0  -8   1      748.86      692.65      3.31 o 
   0   8   1     1445.67     1442.84     11.56 o 
   0  -8   2       56.14       51.91      1.47 o 
   0   8   2      108.38      108.72      5.43 o 
   0  -8   3      176.70      189.21      2.17 o 
   0   8   4      203.93      174.25      2.43 o 
  -8   0   4      393.68      381.99     16.47 o 
  -8   0   5       60.94       36.28      2.19 o 
   0   8   6      166.75      135.28      3.53 o 
   0   8   7        7.11        5.67      4.46 o 
   1  -8  -8      237.49      267.19      3.16 o 
   8   1  -7      148.01      153.32      3.12 o 
  -8  -1  -6       21.78       29.09      2.28 o 
   8   1  -5       84.73       80.59      1.98 o 
   8   1  -4       17.90       10.98      2.01 o 
   1  -8  -3      220.84      197.10      3.14 o 
   1  -8  -3      426.33      388.21     11.62 o 
   8   1  -2      274.61      303.19      2.83 o 
   1  -8  -2      530.13      601.00     12.19 o 
  -1   8  -1      377.58      323.22      3.30 o 
   1  -8  -1      728.92      649.92     13.50 o 
  -8  -1   0      302.42      380.45      2.43 o 
   1  -8   0      583.81      650.08     11.98 o 
  -1   8   1      376.84      317.90      2.28 o 
  -1   8   1      727.48      648.03      8.95 o 
   1  -8   2      275.42      292.59      2.28 o 
  -1   8   2      531.70      586.69      9.63 o 
   1  -8   3      220.32      178.66      2.13 o 
  -1   8   3      425.33      345.85     12.22 o 
   1  -8   4       18.07       11.26      1.51 o 
  -8  -1   5       84.82       68.13      2.38 o 
  -1   8   5      163.74      112.45     13.03 o 
  -8  -1   6       21.60       19.67      2.81 o 
  -1   8   7      148.00      111.02      6.19 o 
   2  -8  -8       84.89      112.76      2.78 o 
  -8  -2  -7        0.66        0.55      2.53 o 
   2  -8  -6      128.36      145.07      2.76 o 
  -8  -2  -5       37.74       34.30      1.78 o 
   8   2  -4      111.78      125.28      3.35 o 
   2  -8  -3      182.88      252.20      3.00 o 
  -8  -2  -2      732.20      748.32      4.06 o 
   2  -8  -2     1413.52     1441.04     20.97 o 
  -8  -2  -1      220.28      158.03      2.05 o 
   2  -8  -1      425.25      355.84     11.53 o 
  -8  -2   0     2869.63     2900.64      6.50 o 
  -2   8   0     5539.81     5767.78     18.59 o 
   8   2   1      220.96      153.95      1.84 o 
  -2   8   1      426.57      287.40      7.18 o 
  -8  -2   2      734.21      723.69      3.56 o 
  -2   8   2     1417.38     1312.07     12.71 o 
   2  -8   3      182.68      228.98      2.34 o 
  -8  -2   4      115.11      113.79      2.09 o 
  -8  -2   5       37.85       23.48      2.06 o 
  -8  -2   6      128.88      108.76      3.77 o 
  -2   8   7        0.66       10.16      6.50 o 
   8   3  -8      114.09      138.23      2.40 o 
   3  -8  -7       76.82       69.80      2.86 o 
  -3   8  -6       12.99       25.35      2.20 o 
  -3   8  -5      105.57      109.79      1.97 o 
  -3   8  -4      175.98      179.43      3.81 o 
   8   3  -3      702.97      751.60      4.81 o 
   3  -8  -3     1357.08     1445.29     17.31 o 
  -3   8  -2       52.03       57.12      2.13 o 
   3  -8  -2      100.44      124.16      5.12 o 
  -3   8  -1      656.66      566.04      3.71 o 
   3  -8  -1     1267.67     1276.47      9.29 o 
   8   3   0      701.65      576.96      2.96 o 
   3  -8   0     1354.53     1110.83      9.13 o 
  -8  -3   1      657.35      543.27      2.88 o 
  -3   8   1     1269.01     1092.89      8.76 o 
   8   3   2       52.11       55.06      1.50 o 
  -3   8   2      100.59      108.60      6.37 o 
   8   3   3      701.88      689.97      3.90 o 
  -3   8   3     1354.97     1327.17     21.09 o 
  -3   8   4      176.15      155.77      2.40 o 
   8   3   5      106.05       88.28      2.70 o 
   8   3   6       13.08        5.49      2.76 o 
  -3   8   7       77.29       69.36      8.56 o 
  -8  -4  -8       18.51       18.36      1.94 o 
  -4   8  -8       78.75       80.25      7.21 o 
   8   4  -7       12.86       25.30      2.48 o 
   4  -8  -6       19.03       36.49      2.41 o 
  -8  -4  -5       49.12      100.11      2.31 o 
   4  -8  -4      664.54      674.34      7.17 o 
   4  -8  -3       55.17       99.93      2.33 o 
   8   4  -2      114.03      265.52      2.93 o 
   4  -8  -2      220.13      417.98     13.89 o 
   8   4  -1      601.94      806.66      5.43 o 
   4  -8  -1     1162.04     1562.88      9.37 o 
   8   4   0      873.83     1039.15      4.89 o 
   4  -8   0     1686.92     1811.27      8.44 o 
   4  -8   1      601.28      777.38      3.29 o 
  -4   8   1     1160.77     1514.93     11.88 o 
  -8  -4   2      112.58      254.31      2.40 o 
  -4   8   2      217.34      336.82      9.09 o 
   4  -8   3       55.51       90.85      2.30 o 
  -4   8   3      107.16      111.97     12.43 o 
   8   4   4      656.39      565.19      4.68 o 
   4  -8   5       49.22       78.73      2.54 o 
   4  -8   6       18.53       21.87      2.71 o 
   5  -8  -8      230.84      252.23      4.29 o 
  -5   8  -8      270.81      259.26     12.99 o 
   8   5  -7       82.47       89.79      2.81 o 
   8   5  -6       32.57       33.66      2.53 o 
  -5   8  -5       16.49       19.11      1.95 o 
  -5   8  -4      135.84      128.51      4.07 o 
  -8  -5  -3      107.82       92.39      3.23 o 
   5  -8  -3      208.14      220.62     14.15 o 
  -8  -5  -2      157.52      137.92      2.64 o 
   5  -8  -2      304.09      326.08     13.10 o 
  -8  -5  -1      123.39       83.99      2.58 o 
  -5   8  -1      238.20      185.80      4.71 o 
   8   5   0      178.68      186.79      2.57 o 
  -5   8   0      344.95      345.02      4.53 o 
  -8  -5   1      123.52       84.25      1.88 o 
   5  -8   1      238.46      160.61      4.57 o 
   5  -8   2      157.20      128.66      2.08 o 
  -5   8   2      303.47      231.14     11.13 o 
   5  -8   3      108.16       84.13      1.96 o 
  -5   8   3      208.80      141.91     12.97 o 
   8   5   4      135.43      111.41      2.77 o 
  -5   8   5       16.77       12.07      2.02 o 
  -8  -5   6       32.54       22.26      2.62 o 
   6  -8  -8       84.83       86.50      3.13 o 
  -6   8  -8      115.81      115.65      5.48 o 
  -8  -6  -7       43.40       55.15      2.57 o 
   8   6  -6      235.39      195.84      3.42 o 
  -8  -6  -5      157.79      132.98      2.53 o 
   8   6  -4      105.77      107.43      3.84 o 
   6  -8  -3       32.38       30.61      2.87 o 
   6  -8  -3       62.50       69.95     13.02 o 
   8   6  -2       61.91       54.16      2.51 o 
   6  -8  -2      119.52      102.46     10.17 o 
  -6   8  -1       67.67       59.71      2.39 o 
   6  -8  -1      130.64      136.95      5.25 o 
  -8  -6   0      771.22      792.21      6.39 o 
  -6   8   0     1488.83     1666.29      9.87 o 
   8   6   1       67.14       53.66      1.96 o 
   6  -8   1      129.62      116.40      3.93 o 
   8   6   2       61.46       46.67      1.90 o 
  -6   8   2      118.65      105.72     10.33 o 
   6  -8   3       32.21       28.84      1.90 o 
  -6   8   3       62.18       46.59      8.19 o 
  -8  -6   4      103.99       85.26      2.86 o 
  -6   8   4      200.76      166.61     10.16 o 
   6  -8   5      156.99      104.23      2.80 o 
  -8  -6   6      234.15      152.14      3.71 o 
   6  -8   6      345.53      238.41     17.60 o 
  -8  -7  -8       15.65       14.88      2.16 o 
  -7   8  -8       98.39      103.87      4.52 o 
   8   7  -7       82.91       95.13      3.50 o 
  -7   8  -7      197.84      205.42     11.44 o 
  -8  -7  -6        0.68        4.13      2.25 o 
  -7   8  -5       52.19       56.34      2.97 o 
   7  -8  -4       37.54       27.99      2.27 o 
  -8  -7  -3       21.71       21.83      2.90 o 
   7  -8  -3       41.92       61.30     12.70 o 
  -8  -7  -2      122.27      143.82      3.94 o 
   7  -8  -2      236.04      324.64     13.13 o 
  -8  -7  -1       92.20       91.64      3.44 o 
   7  -8  -1      178.00      198.44      6.07 o 
  -8  -7   0       52.54       49.63      3.00 o 
   7  -8   0      101.42      119.15      4.32 o 
   8   7   1       92.32       90.85      2.15 o 
   7  -8   1      178.22      183.78      4.07 o 
   8   7   2      121.48      147.81      2.40 o 
  -7   8   2      234.52      290.56      9.12 o 
   8   7   3       21.54       17.92      2.18 o 
  -7   8   3       41.57       34.34      6.62 o 
  -8  -7   4       37.46       28.02      2.50 o 
  -7   8   4       72.31       36.05      8.44 o 
   8   7   5       52.27       48.80      3.88 o 
  -8  -7   6        0.70       -2.21      2.79 o 
   7  -8   6       36.00       20.21     13.16 o 
  -8  -8  -8        6.61       14.15      1.96 o 
  -8   8  -8       34.74       52.63      4.07 o 
   8  -8  -7      113.78       92.67      3.68 o 
  -8   8  -7      120.83      115.53      9.95 o 
   8  -8  -6      308.25      346.32      4.15 o 
   8  -8  -5      163.52      172.82      3.61 o 
   8   8  -4      150.87      163.75      2.71 o 
   8  -8  -4      291.26      296.54     17.90 o 
  -8  -8  -3      367.60      379.21      6.53 o 
   8  -8  -3      709.65      872.72     22.16 o 
  -8  -8  -2       37.36       32.31      3.12 o 
   8  -8  -2       72.13       64.68      9.76 o 
  -8  -8  -1      383.65      328.99      5.33 o 
   8  -8  -1      740.64      706.52      8.54 o 
  -8  -8   0       51.62       38.54      2.90 o 
  -8   8   0       99.65       90.98      5.30 o 
   8  -8   1      380.61      314.03      3.05 o 
  -8   8   1      734.76      646.56      5.76 o 
   8  -8   2       37.86       31.31      1.87 o 
  -8   8   2       73.10       60.19      4.33 o 
   8   8   3      365.30      347.63      4.00 o 
  -8   8   3      705.21      675.06     11.49 o 
   8   8   4      151.81      150.11      3.23 o 
  -8   8   4      293.07      281.72     11.61 o 
   8   8   5      161.25      146.69      4.35 o 
  -8   8   5      311.29      245.16     16.43 o 
  -8   8   6      308.32      286.76      4.96 o 
   8  -8   6      363.14      288.29     14.65 o 
   9  -8  -8       58.23       79.58      2.68 o 
   9  -8  -7      142.31      211.61      5.33 o 
  -9   8  -7      168.19      230.34     11.60 o 
   8   9  -6      130.12      159.91      3.21 o 
  -8  -9  -5      232.06      288.83      3.96 o 
   8   9  -4       17.22       32.52      2.19 o 
   9  -8  -4       33.25       48.46      6.88 o 
   8   9  -3      134.34      178.21      6.02 o 
   9  -8  -3      259.34      348.05     10.81 o 
  -8  -9  -2      110.36      190.82      4.32 o 
   9  -8  -2      213.04      303.80     13.71 o 
  -8  -9  -1       52.11       78.04      3.66 o 
   9  -8  -1      100.60      174.44      6.37 o 
   8   9   0      124.59      141.12      4.30 o 
  -9   8   0      240.51      326.52      8.79 o 
   8   9   1       52.09       81.21      2.69 o 
   9  -8   1      100.56      156.24      4.30 o 
  -8  -9   2      111.04      179.83      3.13 o 
  -9   8   2      214.35      310.62      6.72 o 
  -8  -9   3      134.78      161.34      3.23 o 
  -9   8   3      260.20      288.04      7.60 o 
  -8  -9   4       17.23       33.66      2.66 o 
  -9   8   4       33.26       34.47      7.18 o 
   8   9   5      232.33      234.81      5.13 o 
  -9   8   5      448.52      438.79     18.77 o 
  -9   8   6      129.29      124.40      4.17 o 
   9  -8   6      233.73      195.83     15.20 o 
  -7  -9  -8       30.24       35.72      2.14 o 
  -9   7  -8       53.67       55.86      5.67 o 
   9  -7  -7        7.58        1.87      3.43 o 
  -9   7  -7      171.07      163.48     10.47 o 
   9  -7  -6       57.67       47.97      2.86 o 
   9  -7  -5       52.27       47.15      2.88 o 
   9  -7  -5      100.91       92.64     15.54 o 
  -7  -9  -4       62.02       47.98      2.26 o 
   9  -7  -4      119.74       87.60      7.15 o 
  -7  -9  -3      475.86      478.56      7.42 o 
   9  -7  -3      918.65     1107.10     23.93 o 
  -7  -9  -2       96.05      100.84      3.99 o 
   9  -7  -2      185.42      214.24      8.37 o 
  -9   7  -1      595.51      534.97      7.25 o 
   9  -7  -1     1149.63     1182.14     11.14 o 
  -7  -9   0      101.71      153.68      3.75 o 
   9  -7   0      196.34      311.78      6.14 o 
   7   9   1      590.01      523.54      4.40 o 
  -9   7   1     1139.02     1093.22      8.75 o 
   9  -7   2       95.93       98.03      2.39 o 
  -9   7   2      185.19      204.37      5.96 o 
   7   9   3      478.12      450.93      4.05 o 
  -9   7   3      923.00      916.39     12.23 o 
   7   9   4       62.80       47.94      2.57 o 
  -9   7   4      121.23       78.89      7.29 o 
   7   9   5       50.81       35.75      3.34 o 
  -9   7   5       98.09       87.15     12.90 o 
  -9   7   6       58.92       35.30      3.50 o 
   9  -7   6      120.33       64.49     14.01 o 
  -6  -9  -8       73.60       74.70      2.20 o 
  -6  -9  -7        6.13       11.01      2.47 o 
  -6  -9  -6       54.20       53.59      2.96 o 
  -9   6  -5      152.89      153.54      3.53 o 
   9  -6  -5      295.15      311.08     13.70 o 
   6   9  -4        8.41        8.16      1.91 o 
   9  -6  -4       16.23       25.30      7.47 o 
   6   9  -3       23.73       24.58      3.59 o 
   9  -6  -3       45.81       51.37     11.01 o 
  -9   6  -2       20.25       27.70      3.07 o 
   9  -6  -2       39.09       67.12      6.44 o 
  -6  -9  -1       91.69       95.29      4.55 o 
   9  -6  -1      177.02      210.02      5.27 o 
  -6  -9   0      260.15      246.37      3.87 o 
  -9   6   0      502.22      533.93      5.74 o 
  -6  -9   1       92.15       95.29      2.21 o 
  -9   6   1      177.90      217.50      5.46 o 
  -6  -9   2       20.31       29.23      1.96 o 
   9  -6   2       39.20       61.51      4.14 o 
   6   9   3       23.62       24.62      1.85 o 
  -9   6   3       45.60       41.30      5.33 o 
  -6  -9   4        8.48        7.89      2.01 o 
  -9   6   4       16.37       10.33      9.35 o 
   6   9   5      152.96      126.37      3.45 o 
  -9   6   5      295.29      259.95     17.53 o 
   6   9   6       54.71       43.06      3.76 o 
  -9   5  -8       14.56       16.84      1.84 o 
   9  -5  -7       18.70       23.21      2.35 o 
   9  -5  -6       13.55       15.22      2.52 o 
  -5  -9  -5       94.37       86.86      2.70 o 
   9  -5  -5      182.18      169.83     12.29 o 
   5   9  -4      273.15      208.09      6.78 o 
   9  -5  -4      527.32      456.61     18.36 o 
  -5  -9  -3      472.34      513.10      7.33 o 
   9  -5  -3      911.86     1083.02     16.04 o 
   5   9  -2      585.99      610.79      6.78 o 
   9  -5  -2     1131.26     1376.80     15.92 o 
  -9   5  -1     1639.70     1651.58      9.76 o 
  -9   5  -1     3165.44     3492.72     15.25 o 
  -5  -9   0      340.07      377.65      3.73 o 
   9  -5   0      656.50      697.46      7.01 o 
   5   9   1     1639.40     1583.58      5.67 o 
  -9   5   1     3164.86     3485.97     15.52 o 
   9  -5   2      584.94      583.13      4.12 o 
  -9   5   2     1129.22     1205.60      9.38 o 
  -5  -9   3      471.42      474.05      3.75 o 
  -9   5   3      910.07      820.19     11.40 o 
   9  -5   4      274.49      194.09      3.07 o 
  -9   5   4      529.89      371.68     11.83 o 
   5   9   5       96.70       77.02      2.88 o 
  -9   5   5      186.68      122.43     16.07 o 
   5   9   6       12.85       16.13      2.94 o 
  -9   5   6       24.81       22.56     13.72 o 
   4   9  -8       21.21       21.69      1.95 o 
   9  -4  -7        5.13        5.10      2.30 o 
   4   9  -6       36.01       28.91      2.66 o 
   4   9  -5       69.33       72.09      2.39 o 
   9  -4  -5      133.85      132.60     16.39 o 
  -9   4  -4       60.18       50.06      3.80 o 
   9  -4  -4      116.17      112.59     12.96 o 
  -9   4  -3        5.61        6.22      2.65 o 
   9  -4  -3       10.83        9.60      6.73 o 
  -9   4  -2      121.99      142.45      3.14 o 
   9  -4  -2      235.51      321.90      9.21 o 
  -4  -9  -1       61.69       80.48      3.31 o 
   9  -4  -1      119.10      161.03      4.36 o 
   4   9   0      630.62      803.39      4.20 o 
   9  -4   0     1217.41     1449.54     11.90 o 
  -4  -9   1       61.48       76.96      1.91 o 
  -9   4   1      118.69      161.49      5.20 o 
  -4  -9   2      121.85      136.36      2.43 o 
  -9   4   2      235.22      282.17      5.75 o 
   9  -4   3        5.72        6.89      1.62 o 
  -9   4   3       11.04       11.40      5.74 o 
   9  -4   4       59.83       39.41      2.16 o 
  -9   4   4      115.50       65.57     12.04 o 
   4   9   5       68.98       62.03      2.40 o 
  -9   4   5      133.17      116.23     15.63 o 
   4   9   6       36.08       24.38      2.97 o 
   9  -3  -8       49.20       68.11      2.29 o 
  -9   3  -7        9.49       38.61      2.43 o 
  -3  -9  -6       59.79       62.59      2.77 o 
  -9   3  -5      225.02      250.83      3.14 o 
  -9   3  -4       98.29      359.32      6.67 o 
  -3  -9  -3      416.14      360.36      4.92 o 
   9  -3  -3      803.35      835.04     17.74 o 
  -3  -9  -2      480.00      462.03      4.22 o 
   9  -3  -2      926.64      893.07     12.80 o 
  -9   3  -1     2384.53     2703.58     12.70 o 
  -9   3  -1     4603.32     5572.96     17.78 o 
  -3  -9   0      486.09     1196.86      4.73 o 
  -9   3   0      938.39     1524.53     11.95 o 
  -9   3   1     2385.13     2671.68      7.29 o 
  -9   3   1     4604.47     4989.19     19.14 o 
   3   9   2      478.74      439.76      3.17 o 
  -9   3   2      924.20      784.62     15.84 o 
  -3  -9   3      415.70      342.91      2.88 o 
  -9   3   3      802.51      724.04     17.92 o 
   9  -3   4       98.18      307.32      3.03 o 
  -9   3   4      189.53      379.08     17.70 o 
   9  -3   5      224.77      209.54      3.04 o 
  -9   3   5      433.91      447.94     20.80 o 
  -9   3   6       60.32       49.30      2.80 o 
   9  -2  -8        0.18        0.98      1.93 o 
  -2  -9  -7       31.30       35.43      2.45 o 
   2   9  -6       22.55       15.63      2.56 o 
   9  -2  -5      324.75      358.57      3.25 o 
  -9   2  -4        5.04        7.33      2.93 o 
  -2  -9  -3       91.41       76.84      2.62 o 
   9  -2  -3      176.48      125.90     10.63 o 
   9  -2  -2      282.18      304.78      3.58 o 
   9  -2  -2      544.74      581.21     10.61 o 
   2   9  -1        7.95        3.70      1.74 o 
   9  -2  -1       15.35       15.70      3.89 o 
  -2  -9   0     4748.46     4899.43      7.86 o 
   9  -2   0     9166.88    10006.29     51.31 o 
   2   9   1        7.95        1.41      1.32 o 
   9  -2   1       15.34       19.51      4.83 o 
  -2  -9   2      282.09      296.89      2.60 o 
  -9   2   2      544.57      628.97     15.29 o 
   9  -2   3       91.43       75.41      1.90 o 
  -9   2   3      176.51      128.46     12.04 o 
   9  -2   4        4.93        7.34      1.66 o 
   2   9   4        9.52       18.16      8.22 o 
   9  -2   5      325.25      294.48      3.80 o 
  -9   2   5      627.89      625.38     22.58 o 
   2   9   6       22.55       11.08      2.37 o 
   9  -1  -8      102.72      104.30      2.57 o 
   1   9  -7       69.00       65.11      2.54 o 
   1   9  -6      189.11      197.79      3.55 o 
   1   9  -5      233.89      208.07      2.63 o 
   9  -1  -5      451.52      386.79     19.10 o 
  -9   1  -4      416.19      384.91      5.59 o 
  -1  -9  -3      185.62      202.21      3.28 o 
  -1  -9  -2       96.84      119.05      2.14 o 
   9  -1  -2      186.94      249.76     11.92 o 
  -1  -9  -1     2946.68     2848.50      8.86 o 
   9  -1  -1     5688.55     5905.76     37.41 o 
   9  -1   0     2301.56     2218.29      4.94 o 
  -1  -9   0     4443.15     4263.21     25.56 o 
  -1  -9   1     2958.45     2854.05      6.30 o 
  -9   1   2       99.55      118.84      2.01 o 
   1   9   2      192.17      252.59      6.17 o 
  -1  -9   3      183.64      183.22      2.29 o 
   1   9   3      354.51      375.52     10.16 o 
  -9   1   4      416.76      360.07      3.12 o 
  -9   1   4      804.55      769.84     21.39 o 
   9  -1   5      236.03      187.03      3.00 o 
   1   9   5      455.66      376.47     15.90 o 
   9  -1   6      192.86      158.36      3.24 o 
   0   9  -8       29.34       33.92      2.42 o 
   9   0  -7      134.92      153.87      3.01 o 
   0   9  -6      114.03      107.56      2.86 o 
   0  -9  -5       66.45       69.19      2.19 o 
   0   9  -4      112.22      101.29      3.37 o 
   9   0  -3       33.74       19.30      1.90 o 
   0  -9  -2        1.08       -1.37      1.51 o 
   0  -9  -2        2.09       18.13      7.07 o 
   0   9  -1     1110.75      980.15      5.21 o 
  -9   0   0     5404.84     5461.35      7.49 o 
   0  -9   0    10434.01    10340.00     39.68 o 
   0   9   1     1109.61      953.95      4.10 o 
   0   9   1     2142.10     2029.10     19.29 o 
  -9   0   2        1.12        0.45      1.29 o 
  -9   0   2        2.17       14.02      6.34 o 
   9   0   3       33.60       16.23      1.55 o 
   0   9   3       64.86       42.26      7.38 o 
   9   0   4      112.30       99.40      2.18 o 
  -9   0   4      216.79      222.55     15.62 o 
   0  -9   5       66.26       60.13      2.55 o 
  -9   0   5      127.92      123.40     10.18 o 
   0   9   6      113.63       84.57      3.17 o 
   9   1  -8      136.24      147.85      2.46 o 
   1  -9  -7      190.54      173.18      3.31 o 
   1  -9  -6        5.03        6.35      2.21 o 
  -9  -1  -5      272.16      302.41      2.73 o 
  -9  -1  -4       97.99       88.65      3.01 o 
  -9  -1  -3       98.15      115.24      2.58 o 
  -1   9  -2      171.79      219.65      2.77 o 
   1  -9  -1     1280.57     1225.91      6.95 o 
   1  -9  -1     2472.13     2509.00     24.31 o 
  -9  -1   0      103.42       63.78      1.57 o 
   1  -9   0      199.66      118.30      8.91 o 
  -9  -1   1     1271.18     1210.65      4.53 o 
  -1   9   1     2454.00     2548.18     16.07 o 
   1  -9   2      172.86      213.84      2.29 o 
  -1   9   2      333.71      422.14      9.16 o 
   1  -9   3       96.05      104.98      1.89 o 
  -1   9   3      185.43      202.68     12.11 o 
  -9  -1   4       99.05       83.11      2.11 o 
  -1   9   4      191.22      145.91     12.94 o 
   1  -9   5      269.29      249.98      3.42 o 
  -1   9   5      519.87      485.40     17.73 o 
   1  -9   6        4.73        3.97      2.40 o 
   9   2  -8       77.83       92.64      2.10 o 
  -9  -2  -7       62.38       90.19      2.95 o 
   2  -9  -6      124.37      152.62      2.94 o 
   9   2  -5       71.06       80.72      2.08 o 
   2  -9  -4       62.47       80.95      3.17 o 
   9   2  -3      902.01      896.74      5.17 o 
  -9  -2  -2      151.97      157.26      2.44 o 
   2  -9  -2      293.38      298.75      8.96 o 
  -9  -2  -1     1176.37     1235.85      4.61 o 
   2  -9  -1     2270.97     2622.11     24.90 o 
  -2   9   0     2502.99     2420.65      5.94 o 
   2  -9   0     4832.00     4373.41     28.35 o 
   9   2   1     1176.90     1189.02      4.36 o 
  -2   9   1     2272.00     2415.17     12.51 o 
   2  -9   2      152.12      152.64      2.09 o 
  -2   9   2      293.67      243.24      7.95 o 
  -2   9   3      901.60      826.82      4.09 o 
  -2   9   3     1740.53     1652.22     22.77 o 
  -2   9   4       62.30       77.13      2.06 o 
  -2   9   4      120.28      102.83     12.15 o 
   2  -9   5       71.12       64.21      2.73 o 
  -2   9   5      137.29       93.76     12.97 o 
   2  -9   6      124.86      114.98      3.55 o 
   3  -9  -8       68.79       67.63      1.83 o 
  -3   9  -7       78.21       82.20      2.92 o 
  -9  -3  -6        8.86        9.64      2.14 o 
   9   3  -5       63.31       61.57      2.17 o 
   3  -9  -4      877.92      843.78      7.81 o 
  -3   9  -3        2.22        1.77      1.67 o 
  -3   9  -2        2.19        3.74      1.71 o 
   3  -9  -2        4.22       -0.52      9.47 o 
   3  -9  -1       51.20       78.68      2.25 o 
  -3   9  -1       98.83      178.37      6.43 o 
   9   3   0     2435.40     2137.19      6.77 o 
   3  -9   0     4701.52     4403.60     15.49 o 
   9   3   1       51.56       79.79      1.50 o 
  -3   9   1       99.54      172.80      6.72 o 
   9   3   2        2.26        1.73      1.33 o 
  -3   9   2        4.36        1.81      5.41 o 
  -3   9   3        2.34        1.10      1.53 o 
  -3   9   3        4.51       -3.30      7.26 o 
   3  -9   4      866.91      744.08      4.65 o 
  -3   9   4     1673.55     1335.19     23.37 o 
   9   3   5       62.53       53.00      2.55 o 
  -3   9   5      120.71       81.55     13.50 o 
   3  -9   6        8.69        4.96      2.59 o 
  -9  -4  -8       24.43       26.42      1.70 o 
   9   4  -7       11.68        9.75      2.37 o 
  -9  -4  -6       36.35       40.10      2.43 o 
   9   4  -5      286.94      291.80      3.06 o 
  -9  -4  -4       24.51       32.66      3.40 o 
  -9  -4  -3       44.92       52.46      2.29 o 
   9   4  -2       73.18       98.95      2.32 o 
   4  -9  -2      141.28      206.65     12.53 o 
  -9  -4  -1      188.23      195.71      3.35 o 
   4  -9  -1      363.38      418.93      8.11 o 
  -9  -4   0      178.84      170.22      2.49 o 
  -4   9   0      345.26      339.87      4.88 o 
   9   4   1      188.57      193.59      2.37 o 
   4  -9   1      364.03      395.92      6.85 o 
  -9  -4   2       73.14       89.97      1.91 o 
  -4   9   2      141.21      158.15      6.45 o 
   4  -9   3       44.72       43.29      1.72 o 
  -4   9   3       86.34       89.65     13.12 o 
  -9  -4   4       24.38       22.84      1.95 o 
  -9  -4   5      288.20      239.23      3.36 o 
  -4   9   5      556.36      467.21     17.79 o 
  -4   9   6       36.39       28.96      2.94 o 
  -9  -5  -8      154.12      153.83      2.88 o 
  -5   9  -8      233.06      212.05     11.89 o 
   9   5  -7       61.90       59.73      2.86 o 
  -5   9  -6       53.86       47.52      2.78 o 
  -5   9  -5       37.90       36.18      2.27 o 
   5  -9  -4      236.28      279.14      5.30 o 
   5  -9  -3       39.49       70.50      2.94 o 
   9   5  -2       86.88       76.76      2.69 o 
   5  -9  -2      167.72      181.69     12.22 o 
  -9  -5  -1       43.88       36.74      2.30 o 
   5  -9  -1       84.70       82.56      5.91 o 
   9   5   0      322.37      265.25      3.10 o 
  -5   9   0      622.34      568.59      5.72 o 
   5  -9   1       43.92       38.51      1.82 o 
   5  -9   1       84.78       71.77      3.86 o 
   5  -9   2       85.20       70.98      1.98 o 
  -5   9   2      164.48      132.43      6.49 o 
   5  -9   3       39.63       61.85      1.95 o 
  -5   9   3       76.50      126.61     14.24 o 
  -5   9   4      240.25      245.74      3.13 o 
   9   5   5       37.68       27.55      2.55 o 
  -5   9   5       72.74       37.18     12.35 o 
   5  -9   6       53.10       39.73      3.03 o 
   6  -9  -8      123.33      133.84      2.66 o 
  -6   9  -8      137.89      129.80      8.96 o 
   6  -9  -7       81.67       92.53      3.12 o 
  -6   9  -6       16.66       21.53      2.67 o 
  -9  -6  -5       90.70       84.28      2.87 o 
  -9  -6  -4       25.17       21.43      1.97 o 
   6  -9  -3       58.95       71.53      3.18 o 
   6  -9  -3      113.80       92.68     13.21 o 
  -9  -6  -2       61.37       68.41      2.66 o 
   6  -9  -2      118.48      152.45     12.34 o 
  -6   9  -1      205.44      191.76      4.65 o 
   6  -9  -1      396.59      387.22     12.94 o 
  -9  -6   0      534.11      451.57      5.40 o 
   6  -9   0     1031.10      952.33      8.20 o 
  -9  -6   1      206.03      189.87      2.91 o 
   6  -9   1      397.75      371.10      4.73 o 
   9   6   2       61.69       62.94      2.10 o 
  -6   9   2      119.09      122.54      6.03 o 
  -9  -6   3       59.45       59.96      2.08 o 
  -6   9   3      114.76      119.47     14.95 o 
   9   6   4       25.14       16.35      2.31 o 
   6  -9   5       90.31       59.66      3.06 o 
   9   6   6       16.68       13.28      2.97 o 
   6  -9   6       17.33       -3.42     12.64 o 
  -6   9   6       32.19       18.61     11.58 o 
   7  -9  -8      126.70      164.47      2.63 o 
  -7   9  -8      132.85      184.97      8.84 o 
   7  -9  -7       62.89       69.39      3.29 o 
  -7   9  -7      168.76      184.53     11.17 o 
   7  -9  -6       34.92       32.76      2.70 o 
   7  -9  -5       72.11      143.26      3.06 o 
  -7   9  -4      217.74      433.95      3.66 o 
  -9  -7  -3       63.59      114.31      3.99 o 
   7  -9  -3      122.77      152.38     14.57 o 
  -9  -7  -2      105.68      106.74      3.69 o 
   7  -9  -2      204.02      231.32     13.14 o 
  -9  -7  -1       37.39       51.07      3.31 o 
   7  -9  -1       72.18       80.77      8.98 o 
  -9  -7   0      480.88      764.47      6.81 o 
   7  -9   0      928.34     1319.16      9.87 o 
  -9  -7   1       37.27       54.86      2.09 o 
   7  -9   1       71.95       81.16      3.91 o 
   7  -9   2      106.16       99.59      2.39 o 
  -7   9   2      204.95      202.98      6.38 o 
   7  -9   3       63.57       99.65      2.56 o 
  -7   9   3      122.73      165.94      8.52 o 
  -9  -7   4      218.91      362.75      4.21 o 
  -7   9   4      422.61      468.27     14.12 o 
  -9  -7   5       71.70      108.68      3.57 o 
   7  -9   6       34.94       26.43      3.38 o 
   7  -9   6      321.82      306.75     19.18 o 
  -7   9   6       67.45       46.95     12.27 o 
  -9  -8  -8       80.78       89.27      2.29 o 
  -8   9  -8      134.97      151.96      7.46 o 
  -9  -8  -7       41.86       36.52      3.06 o 
  -8   9  -7      174.28      215.68     10.83 o 
  -8   9  -6        2.29        5.73      2.61 o 
  -9  -8  -5       14.02       14.41      2.68 o 
  -9  -8  -4      196.98      202.83      3.12 o 
   8  -9  -4      380.27      716.62     23.07 o 
  -8   9  -3       91.19       82.97      4.35 o 
   8  -9  -3      176.05      219.59     15.68 o 
  -9  -8  -2      160.26      166.67      4.44 o 
   8  -9  -2      309.37      331.31     14.39 o 
  -9  -8  -1      168.58      185.55      4.53 o 
   8  -9  -1      325.44      367.01     13.68 o 
   9   8   0       88.87       71.31      3.23 o 
   8  -9   0      171.57      177.86      6.26 o 
   9   8   1      168.63      181.18      3.13 o 
  -8   9   1      325.54      369.81      5.68 o 
   8  -9   2      160.53      157.02      2.75 o 
  -8   9   2      309.91      316.11      5.64 o 
   9   8   3       91.76       77.84      2.59 o 
  -8   9   3      177.15      153.97      8.16 o 
   8  -9   4      196.75      178.46      3.43 o 
  -8   9   4      379.83      397.50     12.67 o 
   9   8   5       14.08        8.14      2.99 o 
  -8   9   5       27.18        1.77     12.93 o 
   9   8   6        2.31       -1.48      3.96 o 
   8  -9   6      122.61      107.94     15.57 o 
  -8   9   6        4.46       13.97     11.26 o 
  -9   9  -7       72.09       83.58      3.16 o 
  -9   9  -7       80.96      104.55      9.26 o 
   9   9  -6       50.75       38.95      2.69 o 
   9   9  -5       68.96       61.78      2.97 o 
  -9  -9  -4       26.41       28.15      2.35 o 
   9  -9  -4       50.98       55.98      8.57 o 
   9   9  -3      398.76      329.29      6.86 o 
   9  -9  -3      769.81      717.76     11.89 o 
  -9  -9  -2      425.97      458.18      6.69 o 
   9  -9  -2      822.34      897.32     21.15 o 
  -9  -9  -1       32.15       39.99      3.47 o 
   9  -9  -1       62.07       99.59     10.60 o 
   9   9   0       72.34       55.55      4.55 o 
  -9   9   0      139.66      114.68      7.43 o 
   9  -9   1       32.06       46.72      2.48 o 
  -9   9   1       61.89       85.79      5.33 o 
   9  -9   2      424.99      444.88      4.60 o 
   9  -9   2      820.44      912.19      8.04 o 
   9   9   3      396.78      308.61      3.92 o 
  -9   9   3      765.99      637.99      9.93 o 
   9   9   4       26.35       23.52      2.48 o 
  -9   9   4       50.87       58.08      7.23 o 
   9  -9   5       69.55       46.97      3.21 o 
  -9   9   5      134.26      112.88     13.56 o 
   9   9   6       52.16       38.44      5.39 o 
   9  -9   6      115.09       76.17      8.79 o 
  -9  -9   7       71.79       67.59      7.42 o 
  10  -9  -7       49.58       66.31      3.09 o 
 -10   9  -7      189.70      227.74      9.69 o 
  10  -9  -6       29.44       32.01      2.54 o 
   9  10  -5        2.38       -0.76      2.56 o 
  10  -9  -5        4.59        0.66     14.26 o 
 -10   9  -4       35.20       30.59      2.61 o 
  10  -9  -4       67.95       56.97      8.36 o 
 -10   9  -3      567.92      530.79      4.48 o 
  10  -9  -3     1096.36     1076.49     10.62 o 
  -9 -10  -2        4.39        5.54      3.62 o 
  10  -9  -2        8.47        4.80     14.86 o 
  -9 -10  -1       23.49       25.13      3.55 o 
  10  -9  -1       45.34       56.27      7.89 o 
  -9 -10   0        0.35        1.38      3.86 o 
 -10   9   0        0.68        6.19      7.18 o 
  -9 -10   1       23.55       25.01      2.49 o 
 -10   9   1       45.46       47.81      5.34 o 
  10  -9   2        4.51        9.57      2.52 o 
 -10   9   2        8.71       12.24      5.20 o 
  -9 -10   3      569.22      483.17      4.48 o 
 -10   9   3     1098.87     1021.46      9.82 o 
  10  -9   4       35.31       26.90      2.61 o 
 -10   9   4       68.16       54.20     11.59 o 
  -9 -10   5        2.30       -1.95      3.10 o 
 -10   9   5        4.45       -8.43      8.43 o 
  10  -9   5        8.47       -9.24     13.00 o 
  -9 -10   6       29.27       34.38      5.07 o 
  -9 -10   7       49.67       53.12      6.89 o 
   8  10  -7        9.53       13.06      3.36 o 
 -10   8  -7       82.61       95.48      8.92 o 
 -10   8  -6       65.98       72.10      2.80 o 
  -8 -10  -5       69.49       74.41      3.03 o 
  10  -8  -5      134.15      128.78     16.04 o 
  10  -8  -4      143.88      129.39      2.64 o 
  10  -8  -4      277.76      273.76      8.76 o 
 -10   8  -3      175.78      175.34      4.77 o 
  10  -8  -3      339.35      384.28      9.61 o 
 -10   8  -2      329.26      337.34      6.98 o 
  10  -8  -2      635.63      625.76     18.46 o 
  -8 -10  -1       61.56       51.75      4.24 o 
 -10   8  -1      118.84      125.94      7.46 o 
  -8 -10   0        2.51        2.58      4.01 o 
  10  -8   0        4.85       13.34      4.79 o 
  10  -8   1       62.44       50.91      2.64 o 
  10  -8   1      120.54      109.81      5.71 o 
  10  -8   2      333.91      331.77      4.31 o 
 -10   8   2      644.61      693.58      9.37 o 
  10  -8   3      174.94      166.19      3.46 o 
 -10   8   3      337.72      379.38      8.76 o 
  -8 -10   4      143.64      122.64      3.08 o 
 -10   8   4      277.29      232.82      8.94 o 
  -8 -10   5       70.79       62.89      3.84 o 
 -10   8   5      136.67      126.60     12.91 o 
   8  10   6       67.63       58.59      4.89 o 
  10  -8   6      101.04       60.40     12.58 o 
  10  -7  -8       23.47       24.91      1.71 o 
   7  10  -7       27.81       22.04      2.82 o 
  10  -7  -6      111.68      114.60      3.38 o 
   7  10  -5        7.49        5.10      2.56 o 
  10  -7  -5       14.46       21.05     14.15 o 
  -7 -10  -4      144.17      131.68      2.62 o 
  10  -7  -4      278.31      241.30      8.48 o 
  -7 -10  -3       94.81       88.08      4.62 o 
  10  -7  -3      183.04      192.76     14.09 o 
  -7 -10  -2       84.20       61.48      4.36 o 
  10  -7  -2      162.54      152.52      8.18 o 
  -7 -10  -1       55.63       49.36      4.07 o 
 -10   7  -1      107.39      118.43      5.55 o 
   7  10   0       26.91       30.62      3.47 o 
 -10   7   0       51.94       63.65      4.32 o 
  -7 -10   1       55.81       51.81      2.46 o 
 -10   7   1      107.75      105.91      5.12 o 
  10  -7   2       84.18       63.25      2.51 o 
 -10   7   2      162.52      140.08      5.99 o 
 -10   7   3       94.49       81.65      2.56 o 
 -10   7   3      182.42      169.05      7.29 o 
  -7 -10   4      143.72      116.49      2.90 o 
 -10   7   4      277.46      232.16      8.54 o 
  -7 -10   5        7.49        6.19      2.98 o 
 -10   7   5       14.45        8.61     13.08 o 
 -10   7   6      112.24       93.54      4.17 o 
  -6 -10  -8       25.18       26.87      1.80 o 
  -6 -10  -7      175.70      169.42      3.67 o 
 -10   6  -6       65.14       56.90      3.11 o 
   6  10  -5       27.87       21.57      2.54 o 
  10  -6  -5       53.80       32.93     14.46 o 
 -10   6  -4      153.83      160.72      2.67 o 
  10  -6  -4      296.96      288.96      8.66 o 
  -6 -10  -3      271.53      278.73      6.20 o 
  10  -6  -3      524.19      627.96     18.86 o 
   6  10  -2       72.68       68.50      4.21 o 
  10  -6  -2      140.30      144.51      8.03 o 
 -10   6  -1      671.52      728.61      8.32 o 
  10  -6  -1     1296.37     1577.13     11.55 o 
  10  -6   0        0.80        5.74      2.51 o 
  10  -6   0        1.54       17.37      4.94 o 
  10  -6   1      676.41      728.97      4.86 o 
 -10   6   1     1305.80     1541.22     12.99 o 
  -6 -10   2       72.38       62.18      2.32 o 
 -10   6   2      139.72      125.92      4.95 o 
  -6 -10   3      275.93      275.48      3.23 o 
 -10   6   3      532.69      526.39     10.46 o 
  -6 -10   4      156.15      140.62      2.73 o 
 -10   6   4      301.44      283.39     11.20 o 
 -10   6   5       28.67       20.99      2.70 o 
 -10   6   5       55.35       46.50     13.61 o 
  10  -6   6       66.00       41.52      3.64 o 
   5  10  -8       14.81       19.64      1.93 o 
   5  10  -7       18.06       39.41      2.52 o 
  10  -5  -6        8.34       39.97      2.85 o 
 -10   5  -5      125.20      117.99      2.99 o 
  10  -5  -5      241.69      205.56     12.66 o 
 -10   5  -4      147.91      185.79      2.66 o 
  10  -5  -4      285.53      336.92      8.60 o 
   5  10  -3      242.77      270.76      6.03 o 
  10  -5  -3      468.66      560.74     13.04 o 
   5  10  -2       21.70       71.16      4.15 o 
  10  -5  -2       41.90       97.91      7.53 o 
  -5 -10  -1      199.22      274.23      5.11 o 
  10  -5  -1      384.58      466.85      6.28 o 
  -5 -10   0      126.37      192.00      3.40 o 
 -10   5   0      243.96      302.56      7.61 o 
   5  10   1      198.72      263.83      3.01 o 
 -10   5   1      383.62      442.19      8.16 o 
  -5 -10   2       21.86       63.93      2.25 o 
 -10   5   2       42.20       61.80      5.51 o 
  10  -5   3      242.51      260.21      3.30 o 
 -10   5   3      468.17      496.97     12.09 o 
 -10   5   4      147.84      163.38      2.90 o 
 -10   5   4      285.40      268.80     15.93 o 
 -10   5   5      124.70       99.39      3.34 o 
 -10   5   5      240.73      179.97     16.71 o 
 -10   5   6        8.51       28.81      3.03 o 
  10  -4  -8       64.71       78.47      2.23 o 
   4  10  -7        6.82        7.07      2.16 o 
   4  10  -6       62.65       59.87      2.52 o 
  10  -4  -5      673.81      695.58      5.61 o 
  10  -4  -5     1300.79     1313.71     21.64 o 
 -10   4  -4       17.39       20.57      1.98 o 
  10  -4  -4       33.58       35.32      8.61 o 
   4  10  -3      335.30      341.45      6.30 o 
  10  -4  -3      647.30      782.37     14.18 o 
  -4 -10  -2       96.27       93.55      2.93 o 
  10  -4  -2      185.85      212.04      8.83 o 
  -4 -10  -1      452.57      454.47      5.56 o 
  10  -4  -1      873.69      953.85      8.84 o 
  -4 -10   0     1002.13     1011.17      5.53 o 
  10  -4   0     1934.60     1808.09     13.74 o 
  -4 -10   1      454.39      454.88      3.65 o 
 -10   4   1      877.20      910.78     10.21 o 
  -4 -10   2       96.84       91.76      2.37 o 
 -10   4   2      186.95      178.73      6.11 o 
  -4 -10   3      335.05      325.14      3.20 o 
 -10   4   3      646.82      666.06     18.25 o 
  -4 -10   4       16.52       18.30      2.06 o 
 -10   4   4       31.88       25.95     13.28 o 
 -10   4   5      675.08      568.38      6.19 o 
 -10   4   5     1303.23     1263.54     28.04 o 
   4  10   6       62.35       50.38      3.00 o 
  10  -3  -8       13.73        9.47      1.84 o 
  -3 -10  -7       70.06       64.57      2.67 o 
  10  -3  -6       13.33       16.14      2.29 o 
 -10   3  -5        4.34        4.53      2.29 o 
  10  -3  -5        8.38        6.43      9.89 o 
  10  -3  -4       28.93       39.50      4.63 o 
 -10   3  -3      175.46      199.38      4.21 o 
  10  -3  -3      338.72      440.93     14.87 o 
  10  -3  -2      650.29      688.35      5.81 o 
  10  -3  -2     1255.38     1525.49     24.40 o 
  -3 -10  -1      315.38      373.23      5.70 o 
  10  -3  -1      608.85      769.93      7.99 o 
  10  -3   0      243.55      243.78      2.69 o 
 -10   3   0      470.17      436.43      9.99 o 
   3  10   1      315.81      373.97      2.85 o 
 -10   3   1      609.67      651.03     11.31 o 
  -3 -10   2      650.42      659.87      3.82 o 
 -10   3   2     1255.63     1288.87     20.44 o 
  10  -3   3      175.47      182.96      2.60 o 
 -10   3   3      338.74      386.34     15.60 o 
   3  10   4       28.96       40.76      1.95 o 
 -10   3   4       55.91       65.29     13.80 o 
   3  10   5        4.49        0.90      2.34 o 
 -10   3   5        8.67       -1.75     15.55 o 
 -10   3   6       13.35       14.25      2.53 o 
   2  10  -8       16.67       11.96      1.75 o 
   2  10  -7       69.33       64.25      2.38 o 
  -2 -10  -6      181.47      167.06      3.34 o 
  10  -2  -5      101.94      117.93      2.65 o 
 -10   2  -4      175.78      176.64      4.98 o 
 -10   2  -3       15.89       17.40      2.49 o 
  10  -2  -3       30.67       17.61      8.40 o 
   2  10  -2      170.84      186.03      2.87 o 
  10  -2  -2      329.81      392.59     14.71 o 
 -10   2  -1      268.69      339.27      3.73 o 
  -2 -10   0      188.80      210.68      2.80 o 
 -10   2   0      364.47      395.21     12.13 o 
  -2 -10   1      269.83      323.53      2.55 o 
 -10   2   1      520.91      636.65     14.09 o 
  10  -2   2      171.73      183.06      2.38 o 
 -10   2   2      331.52      379.81     13.67 o 
  -2 -10   3       15.42       11.36      1.73 o 
 -10   2   3       29.76       32.16     11.30 o 
  -2 -10   4      174.95      165.11      2.67 o 
 -10   2   4      337.74      352.51     18.15 o 
  -2 -10   5      102.46      107.69      2.98 o 
 -10   2   5      197.80      216.26     18.17 o 
  10  -2   6      183.54      137.40      3.52 o 
  -1 -10  -8       60.36       68.90      2.37 o 
 -10   1  -7       69.03       72.52      2.47 o 
 -10   1  -6        2.18        2.85      2.61 o 
  -1 -10  -5       52.93       48.48      2.10 o 
 -10   1  -4       69.33       81.18      3.56 o 
 -10   1  -3      141.20      148.16      3.19 o 
 -10   1  -2      228.48      191.66      2.88 o 
  10  -1  -2      441.07      367.76     12.92 o 
 -10   1  -1      427.96      464.50      4.48 o 
 -10   1   0      881.19      767.36      4.06 o 
  10  -1   0     1701.14     1518.22     23.88 o 
  10  -1   1      428.30      446.20      2.71 o 
 -10   1   2      228.64      185.05      2.40 o 
 -10   1   2      441.38      397.58     14.02 o 
  -1 -10   3      141.08      139.45      2.27 o 
 -10   1   3      272.36      297.72     10.34 o 
  10  -1   4       68.73       76.42      2.13 o 
 -10   1   4      132.69      180.62     15.73 o 
   1  10   5       52.99       43.02      2.31 o 
 -10   1   5      102.29      116.07     16.66 o 
 -10   1   6        2.18        0.25      2.37 o 
  10   0  -8       95.70      132.05      2.72 o 
 -10   0  -7       82.07       90.68      2.70 o 
  10   0  -6       62.61      105.64      3.29 o 
 -10   0  -5      215.46      241.79      2.88 o 
   0  10  -4       22.80       48.46      3.05 o 
  10   0  -3      303.47      315.24      4.10 o 
   0 -10  -2     1281.05     1201.03      6.03 o 
   0 -10  -2     2473.05     2366.18     24.43 o 
   0 -10  -1      370.24      394.73      3.79 o 
   0 -10   0        3.26      227.06      2.32 o 
   0 -10   0        6.29      245.78      9.44 o 
   0  10   1      367.79      384.01      3.00 o 
 -10   0   2     1283.75     1185.25      5.07 o 
   0  10   2     2478.27     2372.83     16.96 o 
   0  10   3      298.82      290.50      2.82 o 
 -10   0   3      576.87      603.56     12.38 o 
 -10   0   4       22.09       41.59      1.88 o 
   0  10   4       42.65       65.07      9.24 o 
 -10   0   5      213.84      206.81      3.03 o 
 -10   0   5      412.81      401.81     12.91 o 
   0  10   6       62.30       88.99      3.22 o 
   1 -10  -8       28.46       34.61      1.97 o 
   1 -10  -7       33.39       36.09      2.53 o 
  10   1  -6       78.40       74.81      2.69 o 
  -1  10  -5        2.03        7.05      1.83 o 
  10   1  -4       29.89       22.45      3.07 o 
 -10  -1  -3      199.84      196.24      3.64 o 
   1 -10  -3      385.79      392.66     11.95 o 
   1 -10  -2       45.82       54.03      2.03 o 
   1 -10  -2       88.46      103.99      7.73 o 
  10   1  -1      389.79      378.18      4.52 o 
   1 -10  -1      752.49      776.98     16.05 o 
   1 -10   0      367.78      311.74      2.89 o 
   1 -10   0      710.00      606.42     13.14 o 
   1 -10   1      389.63      373.68      3.00 o 
  -1  10   1      752.18      804.26     14.89 o 
  10   1   2       45.71       51.45      1.67 o 
  -1  10   2       88.23      123.52      7.39 o 
   1 -10   3      200.37      183.35      2.53 o 
  -1  10   3      386.81      374.79      9.98 o 
  10   1   4       29.90       24.21      1.88 o 
 -10  -1   4       57.72       61.47      9.12 o 
 -10  -1   5        1.98        1.51      1.94 o 
  -1  10   5        3.83       11.86     12.31 o 
   1 -10   6       78.72       61.09      2.91 o 
  10   2  -8       16.63       19.80      1.57 o 
  10   2  -7      144.60      145.57      3.15 o 
   2 -10  -6      130.53      134.45      2.98 o 
  -2  10  -5      108.50      113.91      2.30 o 
 -10  -2  -4      978.31      959.58      7.77 o 
 -10  -2  -3      403.40      349.29      4.15 o 
   2 -10  -2      682.06      699.54      4.91 o 
  10   2  -1      456.93      458.31      5.24 o 
   2 -10  -1      882.11      938.71     17.36 o 
   2 -10   0      530.74      544.73      3.38 o 
   2 -10   0     1024.58     1144.81     12.89 o 
  -2  10   1      451.30      448.04      2.84 o 
   2 -10   1      871.24      910.57      8.89 o 
  10   2   2      680.23      681.97      3.91 o 
  -2  10   2     1313.19     1317.17     14.19 o 
   2 -10   3      405.87      336.16      3.14 o 
  -2  10   3      783.53      622.35     11.80 o 
  10   2   4      974.04      896.17      5.11 o 
  -2  10   4     1880.39     1608.73     25.84 o 
   2 -10   5      106.75       94.01      3.23 o 
  -2  10   5      206.09      171.36     14.34 o 
  10   2   6      129.94      107.32      3.32 o 
   3 -10  -8       48.69       52.78      1.84 o 
 -10  -3  -7      124.98      144.13      3.22 o 
  10   3  -6        6.69        9.76      2.09 o 
   3 -10  -5       97.97      112.41      2.62 o 
   3 -10  -4      320.32      298.35      5.23 o 
  10   3  -3        1.07        3.71      2.23 o 
 -10  -3  -2      166.28      124.90      3.10 o 
   3 -10  -2      321.00      223.66     13.32 o 
 -10  -3  -1      169.90      174.24      2.76 o 
   3 -10  -1      327.99      377.93     13.22 o 
  -3  10   0       70.52       98.96      1.97 o 
   3 -10   0      136.14      165.34      9.67 o 
   3 -10   1      169.71      165.65      2.11 o 
   3 -10   1      327.63      340.04      6.13 o 
   3 -10   2      166.70      119.11      2.18 o 
  -3  10   2      321.82      207.44      8.17 o 
   3 -10   3        1.10        2.14      1.58 o 
  -3  10   3        2.12        0.28      7.95 o 
  10   3   4      320.74      276.08      3.33 o 
  -3  10   4      619.19      503.05     16.17 o 
  10   3   5       98.38       91.22      3.27 o 
  -3  10   5      189.93      170.41     14.54 o 
  -3  10   6        6.65        7.25      2.48 o 
 -10  -4  -8      198.90      195.78      2.43 o 
  -4  10  -7       31.20       33.99      2.69 o 
  10   4  -6       15.92       21.65      2.55 o 
  -4  10  -5      211.07      222.57      3.19 o 
   4 -10  -4      140.57      135.94      2.75 o 
  -4  10  -3       87.36       81.12      3.21 o 
 -10  -4  -2      190.51      191.32      3.86 o 
   4 -10  -2      367.78      369.81     15.12 o 
 -10  -4  -1      914.96      956.30      6.59 o 
   4 -10  -1     1766.32     2081.31     15.95 o 
  -4  10   0      287.53      285.22      3.06 o 
   4 -10   0      555.08      479.33      7.62 o 
 -10  -4   1      914.45      935.10      4.70 o 
  -4  10   1     1765.34     1970.79     13.60 o 
   4 -10   2      189.60      170.49      2.53 o 
  -4  10   2      366.02      352.28      9.20 o 
   4 -10   3       87.57       72.17      2.04 o 
  -4  10   3      169.05      126.62      8.49 o 
 -10  -4   4      143.56      114.75      2.46 o 
  -4  10   4      277.13      175.23     12.98 o 
   4 -10   5      211.18      178.24      4.03 o 
  -4  10   5      407.68      330.33     16.39 o 
   4 -10   6       15.67       14.68      2.93 o 
 -10  -5  -8       47.13       64.87      2.05 o 
  10   5  -7        1.54        9.82      2.33 o 
  -5  10  -6        6.04        0.37      2.41 o 
 -10  -5  -5       22.18       51.16      2.62 o 
  -5  10  -4      227.05      302.43      3.20 o 
  -5  10  -3       60.33      121.77      3.23 o 
  10   5  -2       45.83       48.18      2.56 o 
   5 -10  -2       88.48      110.19     12.45 o 
 -10  -5  -1       38.60       85.58      2.87 o 
   5 -10  -1       74.51      136.74      6.68 o 
  -5  10   0       51.80       87.10      2.55 o 
  -5  10   0      100.01      128.31      5.59 o 
 -10  -5   1       38.58       85.84      2.14 o 
   5 -10   1       74.48      125.02      3.95 o 
   5 -10   2       45.93       43.17      1.96 o 
   5 -10   2       88.66       81.55      5.62 o 
 -10  -5   3       60.61      109.61      2.29 o 
  -5  10   3      117.01      146.70      8.74 o 
   5 -10   4      227.14      251.57      3.35 o 
  -5  10   4      438.50      344.93     15.17 o 
 -10  -5   5       22.02       42.76      2.89 o 
  -5  10   5       42.51       41.90     11.51 o 
  10   5   6        6.08        6.43      2.45 o 
  10   6  -8      122.35      116.60      2.64 o 
  -6  10  -8      240.24      254.47     10.53 o 
  -6  10  -7       31.78       36.51      2.39 o 
  -6  10  -6       23.26       23.52      2.62 o 
 -10  -6  -5       66.00       48.35      2.71 o 
  10   6  -4      336.22      348.97      3.40 o 
 -10  -6  -3        5.46        5.30      2.97 o 
   6 -10  -3       10.55       43.55     13.51 o 
 -10  -6  -2       85.11      113.38      3.66 o 
   6 -10  -2      164.30      249.79     13.72 o 
  -6  10  -1      262.51      251.19      4.78 o 
   6 -10  -1      506.77      541.89     15.38 o 
 -10  -6   0      200.95      238.46      4.52 o 
   6 -10   0      387.93      453.40      5.90 o 
 -10  -6   1      263.86      253.04      3.24 o 
   6 -10   1      509.37      533.79      6.49 o 
 -10  -6   2       85.72      108.25      2.50 o 
  -6  10   2      165.48      224.20      6.83 o 
   6 -10   3        5.76        2.35      2.15 o 
  -6  10   3       11.13        5.03      8.33 o 
   6 -10   4      334.21      302.08      4.00 o 
  -6  10   4      645.19      648.06     17.96 o 
   6 -10   5       65.45       36.49      2.69 o 
  -6  10   5      126.36       63.68     11.68 o 
  -6  10   6       23.51       21.90      3.28 o 
   6 -10   6       56.02       13.29     12.52 o 
  -6  10   6       45.39       37.41     11.47 o 
 -10  -7  -8       65.97       73.00      3.03 o 
  -7  10  -8      141.14      157.44      8.00 o 
  10   7  -7       61.90       58.70      2.59 o 
   7 -10  -6       12.91       10.15      2.51 o 
  -7  10  -5       68.06       76.60      2.91 o 
 -10  -7  -4      119.76      121.04      2.61 o 
  -7  10  -3        3.25        7.58      3.09 o 
   7 -10  -3        6.28       15.14     13.23 o 
  -7  10  -2       15.99       15.43      2.84 o 
   7 -10  -2       30.86       23.84     10.16 o 
  -7  10  -1      197.20      217.55      4.81 o 
   7 -10  -1      380.70      416.91     13.53 o 
  10   7   0       29.16       19.88      3.08 o 
   7 -10   0       56.29       46.83      4.45 o 
 -10  -7   1      197.47      219.47      3.35 o 
  -7  10   1      381.22      445.86      5.40 o 
 -10  -7   2       15.86       19.84      2.13 o 
  -7  10   2       30.61       36.66      4.89 o 
  10   7   3        3.27        5.15      2.33 o 
  -7  10   3        6.32        7.82      6.05 o 
 -10  -7   4      119.91      111.26      3.24 o 
  -7  10   4      231.48      155.20     11.67 o 
 -10  -7   5       67.82       54.91      2.97 o 
  -7  10   5      130.93      105.45     12.60 o 
  10   7   6       12.78       10.50      3.86 o 
   7 -10   6       14.94        1.94      8.69 o 
  -7  10   6       24.68       17.47     11.25 o 
  10   8  -7        5.67        6.50      2.24 o 
  -8  10  -7       72.76       99.14      8.79 o 
  -8  10  -6       62.03       56.39      2.79 o 
 -10  -8  -5       42.28       54.01      2.67 o 
  10   8  -4      115.34      122.30      2.65 o 
  10   8  -3      232.88      222.76      5.23 o 
   8 -10  -3      449.58      433.82     11.40 o 
 -10  -8  -2      210.14      179.43      4.73 o 
   8 -10  -2      405.67      419.28     16.51 o 
 -10  -8  -1      240.95      230.44      5.12 o 
   8 -10  -1      465.15      481.61     15.80 o 
 -10  -8   0      105.07      133.50      4.53 o 
  -8  10   0      202.83      282.89      7.38 o 
  10   8   1      240.25      244.72      3.79 o 
   8 -10   1      463.80      488.07      5.93 o 
   8 -10   2      210.84      169.31      2.99 o 
  -8  10   2      407.02      371.19      6.69 o 
   8 -10   3      233.19      200.48      3.62 o 
  -8  10   3      450.18      414.58      8.29 o 
  10   8   4      116.08      108.55      3.31 o 
  -8  10   4      224.09      210.29      8.24 o 
  -8  10   5       42.65       44.34      3.09 o 
  -8  10   5       82.34       59.66      8.64 o 
  10   8   6       60.60       52.40      5.23 o 
   8 -10   6      109.14       80.90      8.93 o 
   9 -10  -7      129.87      135.67      3.25 o 
  -9  10  -7      176.01      209.53      9.91 o 
  -9  10  -6       22.85       24.50      2.44 o 
 -10  -9  -5       56.42       58.96      2.94 o 
  10   9  -4      236.78      220.00      3.54 o 
   9 -10  -4      457.11      437.75     14.73 o 
 -10  -9  -3      160.31      138.72      2.95 o 
   9 -10  -3      309.49      261.07      6.26 o 
 -10  -9  -2      244.46      221.95      5.29 o 
   9 -10  -2      471.93      458.99     16.90 o 
 -10  -9  -1      345.68      334.66      6.06 o 
   9 -10  -1      667.34      702.07     19.13 o 
 -10  -9   0      119.68      146.23      4.81 o 
   9 -10   0      231.05      310.45      9.87 o 
 -10  -9   1      345.61      345.24      4.92 o 
  -9  10   1      667.20      701.28      9.23 o 
  10   9   2      244.87      216.84      3.31 o 
  -9  10   2      472.72      459.84      6.77 o 
  10   9   3      160.48      134.91      3.12 o 
  -9  10   3      309.80      271.66      5.81 o 
 -10  -9   4      237.20      195.00      4.42 o 
  -9  10   4      457.90      472.71     12.21 o 
  -9  10   5       56.04       47.21      3.31 o 
   9 -10   5       58.18       36.38     14.85 o 
  -9  10   5      108.18       96.34      9.43 o 
  10   9   6       22.80       11.73      7.33 o 
  -9  10   7      129.20      125.29      7.87 o 
 -10 -10  -7       24.29       30.73      2.73 o 
 -10  10  -7       95.32      120.62      8.09 o 
 -10  10  -6      186.22      188.34      3.25 o 
  10 -10  -5      155.62      180.55      3.58 o 
 -10 -10  -4      120.04      154.21      3.58 o 
  10 -10  -4      231.74      267.47     10.48 o 
 -10  10  -3       60.54      145.91      2.87 o 
  10 -10  -3      116.87      196.57      5.75 o 
 -10 -10  -2     1304.53     1380.66     10.82 o 
  10 -10  -2     2518.39     2656.82     25.25 o 
 -10 -10  -1        9.77       28.05      3.74 o 
 -10  10  -1       18.86       61.01      8.50 o 
 -10 -10   0       20.53       63.87      5.07 o 
  10 -10   0       39.63      121.02      8.27 o 
  10 -10   1        9.60       35.70      2.95 o 
 -10  10   1       18.53       61.84      5.21 o 
 -10 -10   2     1300.13     1320.01      8.43 o 
 -10  10   2     2509.90     2702.16     18.57 o 
  10  10   3       60.29      125.71      2.90 o 
 -10  10   3      116.39      165.91      5.19 o 
  10 -10   4      120.92      145.03      4.03 o 
 -10  10   4      233.44      272.35      8.29 o 
 -10 -10   5      155.64      151.96      4.21 o 
 -10  10   5      300.47      277.65     10.47 o 
  10 -10   5      183.71      143.09     13.99 o 
 -10  10   7       24.29       32.74      3.03 o 
  11 -10  -7       19.30       18.58      2.04 o 
 -11  10  -7       44.85       57.42      6.42 o 
  10  11  -6       58.29       73.18      2.45 o 
 -10 -11  -5       57.76       42.59      2.93 o 
  11 -10  -5      111.50      100.66     15.77 o 
 -10 -11  -4       47.57       47.60      2.84 o 
  11 -10  -4       91.83       84.86      8.58 o 
 -10 -11  -3      336.88      349.66      3.97 o 
  11 -10  -3      650.35      694.94      9.12 o 
  10  11  -2      595.37      530.44      4.60 o 
  11 -10  -2     1149.36     1032.42     11.72 o 
 -10 -11  -1      392.77      384.51      6.31 o 
 -11  10  -1      758.24      852.12     15.91 o 
 -10 -11   0      489.26      417.96      9.12 o 
  11 -10   0      944.52      866.85     12.23 o 
  11 -10   1      392.60      388.47      5.58 o 
 -11  10   1      757.91      815.72     10.60 o 
 -10 -11   2      594.94      519.25      4.64 o 
 -11  10   2     1148.52     1071.59     10.21 o 
  11 -10   3      336.17      322.19      3.86 o 
 -11  10   3      648.98      714.77      7.84 o 
 -11  10   4       47.48       38.23      2.65 o 
 -11  10   4       91.66       74.75      7.84 o 
  10  11   5       58.21       39.35      3.49 o 
 -11  10   5      112.38       74.55      7.99 o 
  11 -10   5      124.43      102.38     14.48 o 
 -10 -11   6       58.35       60.05      6.80 o 
 -11  10   7       19.34       18.95      2.69 o 
   9  11  -7       76.34       84.51      2.73 o 
 -11   9  -7       80.37       87.31      7.88 o 
 -11   9  -6      104.70      106.09      2.83 o 
 -11   9  -5       30.13       26.57      2.64 o 
  11  -9  -5       58.17       53.39     14.60 o 
  11  -9  -4      288.37      270.33      3.66 o 
  11  -9  -4      556.69      517.84     12.17 o 
  -9 -11  -3      336.26      309.70      3.82 o 
  11  -9  -3      649.15      620.13      8.75 o 
 -11   9  -2      513.08      484.05      6.51 o 
  11  -9  -2      990.49      832.76     12.71 o 
  -9 -11  -1      273.64      313.55      6.25 o 
  11  -9  -1      528.25      675.59     13.91 o 
   9  11   0      124.65      128.04      6.17 o 
  11  -9   0      240.63      274.84      8.16 o 
   9  11   1      273.75      317.36      4.50 o 
  11  -9   1      528.48      629.53     11.16 o 
  11  -9   2      518.27      489.01      5.61 o 
 -11   9   2     1000.51     1038.96     10.26 o 
  11  -9   3      336.14      289.72      3.39 o 
 -11   9   3      648.91      626.71      7.57 o 
  -9 -11   4      289.00      245.23      3.77 o 
 -11   9   4      557.91      569.69     18.28 o 
   9  11   5       30.16       21.47      3.27 o 
 -11   9   5       58.22       25.61      7.68 o 
  11  -9   5       58.75       41.48     13.37 o 
  -9 -11   6      106.43      103.60      7.99 o 
  -9 -11   7       76.22       60.21      6.92 o 
 -11   8  -7      150.59      170.96      3.54 o 
  11  -8  -6        0.61       -0.39      2.31 o 
 -11   8  -5        6.67        3.22      2.49 o 
  11  -8  -5       12.87       18.75     13.94 o 
  -8 -11  -4       42.68       39.60      2.44 o 
  11  -8  -4       82.40       78.82      7.11 o 
  -8 -11  -3      395.89      385.33      3.79 o 
  11  -8  -3      764.26      748.28      9.82 o 
   8  11  -2      229.04      175.02      5.96 o 
  11  -8  -2      442.16      357.65     15.97 o 
  -8 -11  -1       21.37       16.66      3.95 o 
 -11   8  -1       41.26       42.75      7.07 o 
  -8 -11   0        0.12       -1.19      3.45 o 
 -11   8   0        0.23        0.84      6.37 o 
  11  -8   1       21.23       16.03      2.60 o 
  11  -8   1       40.98       37.59      6.57 o 
  11  -8   2      229.53      174.41      4.10 o 
 -11   8   2      443.11      384.92      9.18 o 
  11  -8   3      397.25      357.14      4.20 o 
 -11   8   3      766.88      725.99      9.84 o 
 -11   8   4       42.58       41.77      2.81 o 
 -11   8   4       82.19       92.63     12.27 o 
 -11   8   5        6.63       -0.44      2.91 o 
 -11   8   5       12.80        3.25     13.13 o 
   8  11   6        0.63        1.43      6.48 o 
 -11   7  -7       78.54       79.12      3.00 o 
  -7 -11  -6       35.66       45.68      2.83 o 
 -11   7  -5       25.43       55.66      2.68 o 
  11  -7  -5       49.09       79.34     15.31 o 
 -11   7  -4      126.75      141.01      2.65 o 
  11  -7  -4      244.69      292.37      8.99 o 
  -7 -11  -3      465.23      550.04      4.22 o 
  11  -7  -3      898.12      955.71     13.28 o 
  -7 -11  -2       39.74      218.95      6.19 o 
  11  -7  -2       76.72      334.60     10.84 o 
   7  11  -1       26.46      106.86      4.81 o 
  11  -7  -1       51.08      144.38      6.20 o 
  11  -7   0       68.21      192.83      4.30 o 
  11  -7   0      131.68      258.58      7.41 o 
   7  11   1       26.15      108.94      2.94 o 
 -11   7   1       50.48      104.04      8.03 o 
   7  11   2       40.22      202.90      3.45 o 
 -11   7   2       77.65      242.23      8.43 o 
  11  -7   3      465.76      519.97      4.82 o 
 -11   7   3      899.14      942.14     16.10 o 
 -11   7   4      126.43      129.03      3.04 o 
 -11   7   4      244.07      241.98     14.65 o 
  11  -7   5       26.14       50.99      3.28 o 
 -11   7   5       50.45       65.63     13.31 o 
  11  -7   6       35.90       30.91      4.38 o 
  11  -6  -8       23.15       26.63      2.41 o 
  11  -6  -7      134.33      127.65      3.21 o 
  -6 -11  -6      142.18      151.29      4.00 o 
  11  -6  -6      274.47      263.12     17.83 o 
   6  11  -5       82.58       78.26      2.92 o 
  11  -6  -5      159.43      134.09     11.82 o 
 -11   6  -4      223.76      211.05      2.93 o 
  11  -6  -4      431.96      405.33      9.37 o 
  -6 -11  -3      461.77      450.87      7.74 o 
  11  -6  -3      891.44      913.70     16.25 o 
  -6 -11  -2      305.33      359.80      7.37 o 
  11  -6  -2      589.43      829.98     14.76 o 
  -6 -11  -1      103.89       97.29      6.73 o 
 -11   6  -1      200.56      206.71      5.40 o 
  -6 -11   0      101.47       59.83      3.04 o 
 -11   6   0      195.88      143.25      6.66 o 
  11  -6   1      103.92      103.57      2.85 o 
  11  -6   1      200.62      196.51      7.88 o 
  11  -6   2      304.75      341.93      3.86 o 
 -11   6   2      588.33      719.46     11.35 o 
  11  -6   3      461.99      423.50      3.91 o 
 -11   6   3      891.86      862.78     20.69 o 
  11  -6   4      224.37      187.08      3.05 o 
 -11   6   4      433.15      420.73     17.38 o 
   6  11   5       82.57       71.50      3.40 o 
 -11   6   5      159.40      145.24     13.10 o 
  11  -6   6      142.66      118.30      5.11 o 
  11  -5  -8       45.81       35.47      2.11 o 
 -11   5  -7       33.81       42.26      2.62 o 
 -11   5  -6       18.76       19.40      2.48 o 
  -5 -11  -5      551.96      527.60      4.90 o 
  11  -5  -5     1065.57      983.43     19.63 o 
   5  11  -4      140.75      142.47      2.63 o 
  11  -5  -4      271.72      262.78      8.33 o 
  -5 -11  -3       79.43       94.53      4.78 o 
  11  -5  -3      153.35      215.48     10.01 o 
  -5 -11  -2      256.95      266.41      6.31 o 
  11  -5  -2      496.04      652.48     13.26 o 
   5  11  -1      236.90      199.86      4.46 o 
 -11   5  -1      457.34      399.35      7.12 o 
  11  -5   0      785.69      773.67      5.47 o 
 -11   5   0     1516.77     1651.99     17.05 o 
   5  11   1      239.91      210.34      2.79 o 
 -11   5   1      463.14      377.10     10.83 o 
  11  -5   2      257.08      259.77      3.38 o 
 -11   5   2      496.30      502.40      9.95 o 
  11  -5   3       80.73       97.55      2.43 o 
 -11   5   3      155.85      204.05     13.81 o 
 -11   5   4      137.94      126.18      2.65 o 
 -11   5   4      266.29      275.65     16.40 o 
  11  -5   5      552.90      449.23      5.36 o 
 -11   5   5     1067.37      995.11     25.63 o 
 -11   5   6       18.74       18.92      3.87 o 
  -4 -11  -8       23.18       22.79      2.26 o 
   4  11  -7       44.61       52.37      2.62 o 
   4  11  -6       20.58       16.89      2.40 o 
  -4 -11  -5       20.50       18.87      2.41 o 
  11  -4  -5       39.58       40.15     10.36 o 
  -4 -11  -4      237.23      205.98      2.89 o 
  11  -4  -4      457.97      413.91     13.75 o 
  -4 -11  -3      133.52      138.37      5.03 o 
  11  -4  -3      257.75      251.92     10.71 o 
   4  11  -2      101.16      108.95      3.67 o 
  11  -4  -2      195.29      257.71      9.87 o 
   4  11  -1      136.13      110.49      3.40 o 
 -11   4  -1      262.80      210.22      6.84 o 
  11  -4   0       16.74       11.18      2.07 o 
 -11   4   0       32.32       14.46      6.91 o 
 -11   4   1      135.52      102.36      2.20 o 
 -11   4   1      261.62      192.99     13.02 o 
  11  -4   2      101.21      105.56      2.31 o 
 -11   4   2      195.38      223.24     12.09 o 
  11  -4   3      133.61      140.09      2.68 o 
 -11   4   3      257.93      275.07     15.00 o 
   4  11   4      237.05      186.52      3.13 o 
 -11   4   4      457.62      414.91     18.58 o 
 -11   4   5       20.54       14.74      2.70 o 
 -11   4   5       39.65       38.38     13.91 o 
   4  11   6       20.50       19.70      2.72 o 
  11  -3  -8      100.23      108.52      2.98 o 
  11  -3  -7        5.01        7.60      2.12 o 
 -11   3  -6       12.68       16.42      2.30 o 
  -3 -11  -5      163.28      186.88      3.51 o 
  11  -3  -5      315.21      351.68     20.68 o 
  -3 -11  -4      767.37      787.37      4.19 o 
  11  -3  -4     1481.41     1574.62     31.80 o 
  -3 -11  -3      183.10      189.03      5.24 o 
  11  -3  -3      353.47      307.63     10.95 o 
  11  -3  -2       18.56       24.42      2.54 o 
  -3 -11  -1       95.20       95.17      3.23 o 
 -11   3  -1      183.79      178.62      7.69 o 
  -3 -11   0     1316.90     1315.08      6.23 o 
  11  -3   1       95.49       92.00      2.01 o 
 -11   3   1      184.33      165.37      9.13 o 
  11  -3   2       18.55       22.81      1.82 o 
 -11   3   2       35.81       57.11     10.80 o 
   3  11   3      182.38      171.07      2.71 o 
 -11   3   3      352.09      358.66     16.13 o 
   3  11   4      764.85      705.05      4.74 o 
 -11   3   4     1476.53     1545.69     29.81 o 
  11  -3   5      162.65      164.43      3.86 o 
 -11   3   5      313.99      372.75     19.72 o 
  -3 -11   6       12.72        9.16      2.41 o 
  11  -2  -8       14.26       32.73      2.23 o 
   2  11  -7        1.97        5.40      1.97 o 
   2  11  -6       33.24       40.95      2.59 o 
 -11   2  -5       22.75       24.72      2.34 o 
  -2 -11  -4      471.85      502.29      3.74 o 
  11  -2  -4      910.91      890.32     17.62 o 
 -11   2  -3       73.59       78.69      4.32 o 
  11  -2  -3      142.06      145.82      9.09 o 
  -2 -11  -2       86.26      129.53      3.15 o 
  11  -2  -2      166.53      229.18     13.45 o 
   2  11  -1      315.51      327.62      4.34 o 
  11  -2   0      180.98      191.95      2.91 o 
 -11   2   0      349.37      345.98     12.44 o 
  -2 -11   1      315.69      320.68      2.92 o 
  11  -2   1      609.43      666.23     19.13 o 
  11  -2   2       86.33      116.91      2.22 o 
 -11   2   2      166.65      246.64     13.03 o 
   2  11   3       73.68       74.23      2.15 o 
 -11   2   3      142.24      164.24     14.04 o 
  11  -2   4      472.16      458.06      3.72 o 
 -11   2   4      911.50      941.59     24.98 o 
   2  11   5       22.67       21.53      2.71 o 
 -11   2   5       43.77       51.86     15.36 o 
 -11   2   6       33.43       36.56      2.99 o 
  11  -1  -8      125.62      135.24      2.68 o 
   1  11  -7       24.72       35.96      2.20 o 
  11  -1  -6      134.25      141.84      3.36 o 
  11  -1  -5      147.96      147.11      2.99 o 
  11  -1  -4      454.36      448.10      3.44 o 
 -11   1  -3      313.16      283.82      4.53 o 
  -1 -11  -2      507.05      549.22      4.88 o 
  -1 -11  -2      978.86     1078.68     19.07 o 
  11  -1  -1      956.11      906.48      7.10 o 
  11  -1   0      513.23      457.97      4.09 o 
 -11   1   0      990.79      933.75     15.36 o 
   1  11   1      948.43      886.85      3.81 o 
  11  -1   2      509.02      523.53      3.54 o 
 -11   1   3      312.76      277.35      3.16 o 
   1  11   3      603.79      586.63     12.97 o 
   1  11   4      451.19      406.13      3.63 o 
 -11   1   4      871.02      909.91     24.43 o 
 -11   1   5      148.80      134.35      3.30 o 
 -11   1   5      287.25      338.05     19.49 o 
  11  -1   6      134.35      116.24      3.58 o 
   0  11  -8       72.38       87.61      2.15 o 
 -11   0  -7       31.81       34.57      2.20 o 
   0  11  -6       32.06       42.89      2.84 o 
   0 -11  -5       12.61        9.38      2.26 o 
   0 -11  -4       33.44       28.78      1.93 o 
   0 -11  -3      199.96      165.52      3.47 o 
 -11   0  -2      144.68      122.69      3.15 o 
   0 -11  -2      279.30      254.57     10.88 o 
  11   0  -1       92.14       81.26      2.86 o 
   0  11   0       89.16       76.53      2.35 o 
   0 -11   0      172.13      163.90      9.89 o 
   0  11   1       92.54       71.78      1.70 o 
 -11   0   2      144.53      113.11      2.27 o 
   0  11   2      279.02      243.68     10.47 o 
   0 -11   3      200.10      150.19      2.55 o 
   0  11   3      386.30      332.87     15.07 o 
  11   0   4       33.67       25.84      1.97 o 
   0  11   4       65.00       72.74     12.74 o 
  11   0   5       12.59        9.98      2.75 o 
   0  11   5       24.31       21.95     12.32 o 
   0  11   6       31.55       27.11      2.69 o 
  -1  11  -8        2.23        3.94      1.83 o 
 -11  -1  -7       63.41       61.07      2.68 o 
  11   1  -6      386.74      375.52      4.57 o 
   1 -11  -5      179.80      154.77      2.92 o 
  11   1  -4      272.73      288.78      3.00 o 
  11   1  -3      467.58      511.40      6.08 o 
 -11  -1  -2      562.63      535.55      5.29 o 
 -11  -1  -1      452.26      526.76      5.72 o 
  -1  11   0      882.51      725.37      4.49 o 
   1 -11   0     1703.68     1417.17     18.68 o 
   1 -11   1      458.44      519.86      3.59 o 
  11   1   2      559.42      526.70      3.95 o 
  -1  11   2     1079.96     1076.97     13.18 o 
   1 -11   3      467.81      477.64      3.71 o 
  -1  11   3      903.11      911.88     20.19 o 
 -11  -1   4      273.87      255.03      2.99 o 
  -1  11   4      528.70      487.40     17.39 o 
  11   1   5      177.78      129.16      3.90 o 
  -1  11   5      343.21      264.61     15.41 o 
  11   1   6      384.54      300.49      4.20 o 
   2 -11  -8       15.44       16.61      1.85 o 
  -2  11  -7       65.33       73.30      2.46 o 
   2 -11  -6      113.20      116.89      2.77 o 
 -11  -2  -5        7.68        6.73      2.02 o 
  -2  11  -4       86.69       78.26      2.21 o 
  -2  11  -3       63.10       56.74      3.21 o 
   2 -11  -2      173.62      187.42      3.19 o 
  11   2  -1      281.03      258.57      6.00 o 
   2 -11  -1      542.52      472.19     14.48 o 
   2 -11   0      295.18      289.26      3.53 o 
   2 -11   0      569.84      543.34      8.54 o 
   2 -11   1      280.67      240.79      2.69 o 
  -2  11   1      541.83      525.44     14.51 o 
   2 -11   2      174.60      183.90      2.62 o 
  -2  11   2      337.06      395.99      9.78 o 
 -11  -2   3       62.99       52.93      2.09 o 
  -2  11   3      121.59      102.43      8.83 o 
 -11  -2   4       87.08       72.93      2.50 o 
  -2  11   4      168.11      148.32     13.47 o 
  -2  11   5        7.71        5.90      2.50 o 
  -2  11   5       14.88       27.05     12.19 o 
  11   2   6      112.90       96.37      3.01 o 
   3 -11  -8       32.04       38.75      2.19 o 
   3 -11  -7       89.94       83.76      2.86 o 
  -3  11  -6       62.95       72.38      2.75 o 
  -3  11  -5      294.82      271.71      3.51 o 
   3 -11  -4       71.44       82.81      2.51 o 
  11   3  -3       32.48      187.52      3.81 o 
 -11  -3  -2       22.90       60.66      2.35 o 
 -11  -3  -1      479.80      596.67      6.84 o 
   3 -11  -1      926.26     1127.27     20.16 o 
  11   3   0      116.32      131.58      2.32 o 
   3 -11   0      224.56      226.83      8.32 o 
 -11  -3   1      477.22      570.21      3.65 o 
  -3  11   1      921.27     1019.60     12.22 o 
  11   3   2       22.66       58.63      2.02 o 
  -3  11   2       43.75      112.00      7.75 o 
   3 -11   3       32.89      183.25      2.98 o 
  -3  11   3       63.49      194.77      9.81 o 
   3 -11   4       71.70       76.31      2.47 o 
  -3  11   4      138.41      125.99     13.41 o 
  -3  11   5      296.31      222.23      4.13 o 
  -3  11   5      572.03      373.41     16.29 o 
  11   3   6       63.66       58.48      2.79 o 
   4 -11  -8      106.38      121.66      2.82 o 
  -4  11  -7       22.64       29.73      2.44 o 
  11   4  -6       20.61       22.37      2.54 o 
   4 -11  -5      227.31      238.37      3.53 o 
   4 -11  -4      424.53      363.53      3.43 o 
 -11  -4  -3      136.38      108.63      3.54 o 
 -11  -4  -2       20.74       17.59      2.82 o 
   4 -11  -2       40.04       34.94     11.58 o 
 -11  -4  -1      210.29      218.70      3.91 o 
   4 -11  -1      405.97      489.41     15.28 o 
  -4  11   0     1034.82      999.36      5.60 o 
   4 -11   0     1997.71     2183.75     14.63 o 
  11   4   1      209.76      213.89      2.67 o 
  -4  11   1      404.94      452.18      9.87 o 
   4 -11   2       20.85       17.57      1.83 o 
  -4  11   2       40.26       35.02      7.00 o 
   4 -11   3      136.29      100.16      2.55 o 
  -4  11   3      263.12      203.49      9.69 o 
   4 -11   4      424.91      320.65      3.69 o 
  -4  11   4      820.29      610.29     17.69 o 
 -11  -4   5      227.13      203.80      4.30 o 
  -4  11   5      438.47      363.61     16.61 o 
   4 -11   6       20.47       17.00      2.37 o 
  11   5  -8       88.69       99.92      2.83 o 
  -5  11  -7       85.37       89.01      2.81 o 
  -5  11  -6       59.46       52.48      2.69 o 
 -11  -5  -5       86.62       85.41      2.81 o 
  -5  11  -4      250.75      234.85      2.97 o 
 -11  -5  -3       41.41       36.52      3.32 o 
 -11  -5  -2       17.58       18.79      2.70 o 
   5 -11  -2       33.95       36.03     11.55 o 
  11   5  -1      942.16      979.36      8.26 o 
   5 -11  -1     1818.83     2385.53     28.77 o 
  11   5   0      273.35      277.70      3.96 o 
   5 -11   0      527.70      521.72      8.58 o 
 -11  -5   1      937.91      991.67      4.93 o 
   5 -11   1     1810.63     2041.58     12.66 o 
 -11  -5   2       17.76       16.29      1.99 o 
  -5  11   2       34.28       24.63      5.61 o 
  11   5   3       42.25       34.43      2.10 o 
  -5  11   3       81.57       61.91      6.98 o 
  11   5   4      250.27      208.39      3.24 o 
  -5  11   4      483.15      403.58     15.00 o 
  11   5   5       86.71       73.64      3.24 o 
  -5  11   5      167.39      127.04     12.54 o 
  -5  11   6       59.34       38.19      2.56 o 
  -6  11  -8       13.90       17.43      2.36 o 
  -6  11  -7        1.30        4.48      2.04 o 
  -6  11  -6        5.85        7.17      2.18 o 
 -11  -6  -5       45.10       48.32      2.60 o 
   6 -11  -4       36.45       20.42      2.10 o 
   6 -11  -3       13.21       25.18      3.78 o 
 -11  -6  -2      571.40      562.59      6.28 o 
   6 -11  -2     1103.09     1303.80     25.16 o 
  -6  11  -1      453.25      414.77      5.99 o 
   6 -11  -1      874.99      915.01     19.64 o 
 -11  -6   0      536.47      560.79      5.35 o 
  -6  11   0     1035.65     1149.48     11.69 o 
 -11  -6   1      453.64      424.18      4.45 o 
  -6  11   1      875.75      864.65      8.29 o 
 -11  -6   2      572.63      550.30      4.55 o 
  -6  11   2     1105.46     1099.18     12.29 o 
   6 -11   3       13.11       22.40      2.32 o 
  -6  11   3       25.30       36.81      6.85 o 
 -11  -6   4       36.21       22.89      2.45 o 
  -6  11   4       69.91       22.34      7.93 o 
  11   6   5       45.10       39.97      2.77 o 
  -6  11   5       87.06       91.05     11.70 o 
  11   6   6        5.81        0.77      3.00 o 
  -7  11  -7       35.06       36.04      2.27 o 
 -11  -7  -6       34.39       34.08      2.26 o 
 -11  -7  -5      165.83      188.87      3.54 o 
  11   7  -4      130.83      114.44      2.68 o 
 -11  -7  -3        6.81        4.41      2.52 o 
   7 -11  -3       13.15       18.01      6.74 o 
 -11  -7  -2      472.91      494.12      6.62 o 
   7 -11  -2      912.96     1149.61     24.37 o 
  -7  11  -1      204.17      168.29      4.53 o 
   7 -11  -1      394.15      339.84     14.08 o 
  -7  11   0      534.30      457.71      5.70 o 
   7 -11   0     1031.46      924.80      9.21 o 
   7 -11   1      206.90      169.19      3.38 o 
   7 -11   1      399.42      367.05      6.17 o 
  11   7   2      470.33      481.66      4.63 o 
  -7  11   2      907.97      965.05     10.60 o 
 -11  -7   3        6.61        1.69      2.31 o 
  -7  11   3       12.76        3.29      6.33 o 
   7 -11   4      129.49       98.02      2.97 o 
  -7  11   4      249.98      184.09     11.76 o 
 -11  -7   5      163.92      160.99      3.47 o 
  -7  11   5      316.45      299.48     14.65 o 
  11   7   6       33.64       26.86      3.78 o 
   7 -11   6       90.03       70.07     12.97 o 
  -8  11  -7        2.93       10.70      2.15 o 
   8 -11  -6       35.87       38.02      2.46 o 
  11   8  -5       37.58       46.90      2.79 o 
   8 -11  -4       12.28       91.56      2.80 o 
  -8  11  -3      134.07      136.02      3.14 o 
   8 -11  -3      258.82      266.96      6.52 o 
 -11  -8  -2      107.34      116.14      4.80 o 
   8 -11  -2      207.21      248.13     14.59 o 
 -11  -8  -1      412.17      500.66      7.01 o 
   8 -11  -1      795.70      943.29     21.16 o 
 -11  -8   0      123.89      161.15      4.45 o 
  -8  11   0      239.18      304.25      6.88 o 
 -11  -8   1      411.89      504.18      6.54 o 
  -8  11   1      795.16      977.02     10.57 o 
 -11  -8   2      107.43      123.66      3.02 o 
  -8  11   2      207.40      208.14      6.44 o 
   8 -11   3      133.99      122.79      3.13 o 
  -8  11   3      258.67      242.84      7.29 o 
   8 -11   4       12.27       86.37      3.33 o 
  -8  11   4       23.69       89.61      8.34 o 
  -8  11   5       37.42       44.57      2.87 o 
   8 -11   5       89.57       71.10     13.96 o 
  -8  11   5       72.24       72.12      8.70 o 
  11   8   6       36.08       37.43      5.55 o 
  -9  11  -7       50.60       50.16      2.72 o 
  -9  11  -7       73.20       79.86      7.61 o 
   9 -11  -6      243.34      251.20      3.54 o 
 -11  -9  -5       81.26       80.84      3.05 o 
  -9  11  -4       86.52       82.28      2.88 o 
   9 -11  -4      167.02      152.70     16.32 o 
  11   9  -3      208.50      189.16      3.35 o 
   9 -11  -3      402.51      446.85      7.30 o 
  -9  11  -2       67.01       62.39      3.81 o 
   9 -11  -2      129.36      127.88      7.34 o 
 -11  -9  -1      363.17      360.34      6.43 o 
   9 -11  -1      701.09      729.52     19.96 o 
 -11  -9   0       91.82       89.13      4.04 o 
   9 -11   0      177.26      182.85     10.15 o 
 -11  -9   1      363.15      362.15      6.00 o 
   9 -11   1      701.06      758.38      9.92 o 
 -11  -9   2       68.40       58.01      3.04 o 
   9 -11   2      132.04      130.52      5.44 o 
  11   9   3      206.52      178.05      3.31 o 
  -9  11   3      398.69      395.70      6.53 o 
  11   9   4       86.46       67.76      3.14 o 
  -9  11   4      166.91      143.04      8.83 o 
 -11  -9   5       81.69       70.16      3.25 o 
   9 -11   5      226.51      190.10     11.68 o 
  -9  11   5      157.70      150.06      9.28 o 
 -11  -9   6      242.17      222.38      7.53 o 
  -9  11   7       50.42       43.19      5.56 o 
 -11 -10  -7       20.11       24.29      2.50 o 
 -10  11  -7       38.06       47.82      6.42 o 
  11  10  -6       74.69       84.43      2.54 o 
 -10  11  -5       17.16       20.40      2.75 o 
  11  10  -4       82.68       83.95      2.99 o 
  10 -11  -4      159.61      154.43     11.60 o 
 -11 -10  -3      216.14      174.56      3.32 o 
  10 -11  -3      417.25      390.94      6.93 o 
 -11 -10  -2       73.98       73.06      2.84 o 
  10 -11  -2      142.82      135.98      6.16 o 
 -11 -10  -1      195.55      177.10      4.70 o 
  10 -11  -1      377.50      402.64     16.53 o 
 -11 -10   0       19.85       23.03      4.06 o 
 -10  11   0       38.33       53.39      9.75 o 
 -11 -10   1      195.53      192.17      4.42 o 
 -10  11   1      377.46      423.33      7.13 o 
  11  10   2       74.17       62.24      2.99 o 
  10 -11   2      143.18      129.35      4.99 o 
  11  10   3      215.24      160.04      3.07 o 
 -10  11   3      415.52      355.00      6.41 o 
 -10  11   4       82.75       78.01      3.45 o 
 -10  11   4      159.74      178.05      8.73 o 
  10 -11   5       17.16       17.40      2.93 o 
  10 -11   5       71.33       51.95      8.94 o 
 -10  11   5       33.13       28.27     10.36 o 
 -10  11   6       74.61       82.57      4.88 o 
 -10  11   7       20.20       27.41      5.06 o 
 -11  11  -7        5.65        5.52      2.05 o 
 -11  11  -7       28.52       30.63      5.42 o 
  11  11  -6       82.02       81.20      2.55 o 
  11 -11  -5      105.22      115.11      3.32 o 
  11 -11  -5      203.13      198.96     16.21 o 
 -11 -11  -4        6.18        5.54      2.66 o 
  11 -11  -4       11.93        3.73      7.87 o 
 -11 -11  -3      357.70      344.11      4.32 o 
  11 -11  -3      690.54      776.20      9.28 o 
 -11  11  -2      864.67      852.26      5.73 o 
  11 -11  -2     1669.24     1630.02     14.59 o 
 -11 -11  -1      277.56      262.70      4.30 o 
  11 -11  -1      535.83      499.86      7.60 o 
 -11 -11   0      308.92      323.49      4.54 o 
 -11  11   0      596.38      688.08      7.62 o 
  11  11   1      277.00      254.00      3.72 o 
 -11  11   1      534.74      564.34      8.46 o 
  11 -11   2      859.61      826.26      5.74 o 
 -11  11   2     1659.47     1642.33     11.82 o 
  11 -11   3      358.13      326.28      4.54 o 
 -11  11   3      691.36      664.97     11.98 o 
 -11 -11   4        6.52        5.13      2.46 o 
 -11  11   4       12.58        6.72      6.21 o 
  11  11   5      105.24       99.11      4.82 o 
  11 -11   5      127.87       87.13      9.36 o 
 -11  11   6       81.26       74.81      3.82 o 
  12 -11  -7        8.57        9.83      1.64 o 
 -12  11  -7       20.80       22.39      4.12 o 
  11  12  -6       88.60       84.66      2.48 o 
 -12  11  -6       91.63       98.93      9.57 o 
 -12  11  -5        3.10        4.08      2.38 o 
  12 -11  -5        5.99       15.87     12.87 o 
 -12  11  -4      165.22      174.90      4.05 o 
  12 -11  -4      318.96      366.06     10.84 o 
  11  12  -3       10.53        3.69      2.36 o 
  12 -11  -3       20.33       15.95      5.05 o 
 -11 -12  -2       93.96       93.49      2.96 o 
  12 -11  -2      181.39      184.92      6.64 o 
 -11 -12  -1      165.46      180.27      3.93 o 
 -12  11  -1      319.43      388.42      7.27 o 
 -11 -12   0      324.15      359.20      4.86 o 
  12 -11   0      625.78      726.42      7.91 o 
 -11 -12   1      165.26      188.65      3.73 o 
 -12  11   1      319.03      410.06      7.72 o 
 -11 -12   2       94.12      104.42      3.15 o 
 -12  11   2      181.69      197.92      6.83 o 
  12 -11   3       10.64        8.59      2.39 o 
 -12  11   3       20.53        6.91      8.12 o 
 -12  11   4      165.42      157.36      4.92 o 
 -12  11   4      319.33      289.28     14.59 o 
  12 -11   4      238.96      201.34     11.11 o 
 -11 -12   5        3.12       -0.35      4.44 o 
  12 -11   5       34.16       25.64     12.22 o 
 -12  11   6       88.50       78.72      3.33 o 
  12 -10  -7       24.57       17.38      2.39 o 
 -12  10  -7       33.78       37.88      5.72 o 
 -10 -12  -6      149.03      151.52      2.90 o 
 -12  10  -5       24.27       25.22      2.82 o 
  12 -10  -5       46.85      122.85     15.05 o 
 -12  10  -4      269.57      254.34      3.84 o 
  12 -10  -4      520.41      505.12     10.45 o 
 -10 -12  -3      266.53      251.40      3.95 o 
  12 -10  -3      514.53      530.20      8.88 o 
 -12  10  -2      132.08      146.77      3.23 o 
  12 -10  -2      254.98      300.11      7.80 o 
 -10 -12  -1       26.79       25.43      2.81 o 
  12 -10  -1       51.72       50.95      5.79 o 
  10  12   0      264.75      196.75      3.84 o 
  12 -10   0      511.10      416.57      6.92 o 
 -10 -12   1       26.96       30.00      2.65 o 
 -12  10   1       52.04       60.95      4.65 o 
  12 -10   2      132.08      146.73      3.13 o 
 -12  10   2      254.97      314.04      8.40 o 
  12 -10   3      265.90      236.21      3.96 o 
 -12  10   3      513.31      479.47      9.20 o 
  10  12   4      268.42      231.48      4.09 o 
 -12  10   4      518.19      478.35     11.00 o 
  10  12   5       24.31       19.21      4.36 o 
  12 -10   5       83.82       66.06     13.86 o 
 -10 -12   6      148.75      139.36      6.43 o 
 -12  10   7       24.65       20.62      4.75 o 
 -12   9  -7       27.46       42.32      2.15 o 
 -12   9  -6       50.62       60.21      2.69 o 
   9  12  -5       71.01      117.26      3.02 o 
  12  -9  -5      137.09      178.72     16.46 o 
 -12   9  -4        5.00       17.18      2.31 o 
  12  -9  -4        9.64       22.98      6.58 o 
  -9 -12  -3      150.91      217.31      3.54 o 
  12  -9  -3      291.33      373.82      7.48 o 
 -12   9  -2      131.82      159.71      3.09 o 
  12  -9  -2      254.47      271.00      6.78 o 
   9  12  -1        3.79      112.70      3.65 o 
  12  -9  -1        7.31      138.86      6.77 o 
  -9 -12   0       30.65       48.81      5.13 o 
 -12   9   0       59.17       85.19      6.85 o 
  -9 -12   1        3.80      120.12      3.10 o 
 -12   9   1        7.33      130.74      5.35 o 
  12  -9   2      132.00      162.00      2.98 o 
 -12   9   2      254.83      306.02      8.53 o 
  12  -9   3      150.80      202.06      3.33 o 
 -12   9   3      291.12      351.87      8.02 o 
   9  12   4        5.03       13.28      2.25 o 
 -12   9   4        9.71        5.22      8.26 o 
 -12   9   5       71.17       91.08      3.47 o 
  -9 -12   6       50.67       51.66      7.08 o 
 -12   9   7       27.13       40.66      4.21 o 
  12  -8  -7        4.33        5.72      2.13 o 
 -12   8  -6       13.24       13.22      2.40 o 
  12  -8  -6       25.56       14.42     12.70 o 
  -8 -12  -5       30.71       30.96      2.54 o 
  12  -8  -5       59.29       39.39      9.65 o 
 -12   8  -4      299.33      270.31      3.55 o 
  12  -8  -4      577.86      546.46     10.31 o 
   8  12  -3      730.83      683.33      4.70 o 
  12  -8  -3     1410.85     1336.82     11.50 o 
   8  12  -2      804.06      740.73      5.76 o 
  12  -8  -2     1552.24     1437.17     12.55 o 
 -12   8  -1      166.45      189.32      6.00 o 
 -12   8  -1      321.34      428.80     11.52 o 
  12  -8   0        3.84       18.53      3.95 o 
 -12   8   0        7.42        6.32      6.11 o 
  -8 -12   1      165.63      201.05      4.82 o 
 -12   8   1      319.74      415.39     12.27 o 
  12  -8   2      805.77      744.59      5.30 o 
  12  -8   2     1555.54     1524.54     11.35 o 
  12  -8   3      731.81      659.63      5.28 o 
 -12   8   3     1412.76     1307.22     12.46 o 
  -8 -12   4      298.88      250.37      3.78 o 
 -12   8   4      576.99      559.16     18.03 o 
  -8 -12   5       30.73       21.08      2.65 o 
 -12   8   5       59.33       69.76     11.42 o 
  -8 -12   7        4.30        5.46      6.10 o 
   7  12  -7       13.10       13.24      2.52 o 
   7  12  -6       14.60       18.57      2.79 o 
  12  -7  -6       28.18       33.21     12.80 o 
 -12   7  -5       53.59       37.45      2.52 o 
  12  -7  -5      103.45       86.19     14.94 o 
 -12   7  -4       70.27       55.68      2.51 o 
  12  -7  -4      135.66      108.99      7.24 o 
  -7 -12  -3      122.56      132.35      2.55 o 
  12  -7  -3      236.60      247.59      7.49 o 
  -7 -12  -2       24.11       37.11      4.56 o 
  12  -7  -2       46.54      109.49      9.07 o 
 -12   7  -1       70.44       58.23      5.42 o 
  12  -7  -1      135.99      130.76      8.61 o 
  12  -7   0      117.23      162.81      4.84 o 
  12  -7   0      226.32      373.40      8.96 o 
  -7 -12   1       70.40       73.28      3.41 o 
 -12   7   1      135.90      144.48      9.77 o 
  -7 -12   2       24.23       38.73      2.80 o 
  12  -7   2       46.77       80.26      6.61 o 
  -7 -12   3      122.64      126.19      3.03 o 
 -12   7   3      236.75      268.66     14.24 o 
   7  12   4       70.27       55.45      2.89 o 
 -12   7   4      135.66      125.41     12.57 o 
  -7 -12   5       53.76       39.45      2.82 o 
 -12   7   5      103.78       82.26     11.97 o 
   7  12   6       14.52       12.45      5.54 o 
  12  -6  -7       23.74       24.67      2.55 o 
   6  12  -6       62.01       54.30      2.84 o 
  12  -6  -6      119.70      113.91     14.38 o 
 -12   6  -5       20.57       16.31      2.45 o 
  12  -6  -5       39.71       27.35     10.00 o 
   6  12  -4      325.84      336.51      3.76 o 
  12  -6  -4      629.02      620.40     10.78 o 
  -6 -12  -3     1035.36     1041.83      5.00 o 
  12  -6  -3     1998.75     2158.00     13.87 o 
  -6 -12  -2      195.77      247.00      6.63 o 
  12  -6  -2      377.93      592.94     13.93 o 
 -12   6  -1      371.37      327.23      6.90 o 
  12  -6  -1      716.94      649.71     10.61 o 
  12  -6   0      234.89      267.44      5.25 o 
  12  -6   0      453.45      537.01      9.86 o 
  -6 -12   1      370.03      323.26      4.89 o 
 -12   6   1      714.33      655.96     11.53 o 
   6  12   2      195.06      241.94      3.63 o 
 -12   6   2      376.56      483.09     12.55 o 
  12  -6   3     1035.21      986.64      6.29 o 
 -12   6   3     1998.46     2130.03     31.28 o 
   6  12   4      324.46      300.82      5.17 o 
 -12   6   4      626.36      538.25     19.58 o 
  -6 -12   5       20.31       13.62      2.71 o 
 -12   6   5       39.21       39.88     12.62 o 
  12  -5  -7       10.60       16.05      2.27 o 
   5  12  -6       59.84       64.88      2.72 o 
   5  12  -5       86.55       87.38      2.99 o 
  12  -5  -5      167.08      143.37     11.54 o 
  12  -5  -4       80.84       90.29      2.37 o 
  12  -5  -4      156.06      159.59      9.13 o 
  -5 -12  -3      664.30      691.63      4.74 o 
  12  -5  -3     1282.43     1390.56     13.73 o 
 -12   5  -2       39.88       39.97      4.11 o 
  12  -5  -2       76.99       71.37      9.01 o 
  -5 -12  -1      155.20      165.48      4.82 o 
 -12   5  -1      299.61      321.44      8.21 o 
   5  12   0        4.41        4.31      2.45 o 
 -12   5   0        8.52       33.92      7.36 o 
   5  12   1      154.82      169.05      3.06 o 
 -12   5   1      298.88      331.40     15.73 o 
  12  -5   2       39.82       29.71      2.18 o 
 -12   5   2       76.87       64.39      9.14 o 
  12  -5   3      663.56      646.79      4.84 o 
 -12   5   3     1280.99     1491.42     27.11 o 
  12  -5   4       80.39       77.33      2.59 o 
 -12   5   4      155.20      165.54     15.58 o 
  -5 -12   5       86.65       73.41      3.02 o 
 -12   5   5      167.28      171.70     14.91 o 
   5  12   6       59.94       57.53      6.12 o 
 -12   5   7       10.79       11.02      6.80 o 
   4  12  -8      159.52      164.64      7.13 o 
  12  -4  -7        9.95       27.11      2.26 o 
   4  12  -6        6.98       12.38      2.32 o 
 -12   4  -5      144.68      203.80      3.65 o 
  12  -4  -5      279.30      335.87     14.02 o 
   4  12  -4      825.18      965.66      4.88 o 
  12  -4  -4     1593.00     1510.09     30.42 o 
  -4 -12  -3      682.27      688.10      8.93 o 
  12  -4  -3     1317.12     1213.42     18.37 o 
  -4 -12  -2      112.28      244.95      5.60 o 
  12  -4  -2      216.76      390.03     11.80 o 
  12  -4  -1      137.23      127.49      3.57 o 
 -12   4  -1      264.92      230.82     11.35 o 
  12  -4   0     1321.33     1623.95      8.52 o 
 -12   4   0     2550.81     3298.52     30.68 o 
  12  -4   1      137.75      130.81      2.90 o 
 -12   4   1      265.92      217.04     14.20 o 
  12  -4   2      111.11      224.63      2.99 o 
 -12   4   2      214.50      320.55     14.89 o 
  12  -4   3      681.97      658.73      4.77 o 
 -12   4   3     1316.54     1467.46     27.24 o 
  12  -4   4      823.77      887.17      5.65 o 
 -12   4   4     1590.28     1677.41     31.10 o 
 -12   4   5      144.81      175.75      3.60 o 
 -12   4   5      279.56      330.60     18.42 o 
   4  12   6        7.20        7.48      3.82 o 
  12  -3  -8       22.73       30.32      2.20 o 
  12  -3  -7        3.59        1.93      1.90 o 
  12  -3  -6       27.46       30.85      2.47 o 
 -12   3  -5       24.06       33.12      2.57 o 
  12  -3  -5       46.44       58.63     10.64 o 
  12  -3  -4      117.06      103.23      2.37 o 
  12  -3  -4      225.99      192.37     11.89 o 
  -3 -12  -3      178.87      137.05      5.05 o 
  12  -3  -3      345.31      258.21     10.89 o 
  -3 -12  -2       73.09       76.76      3.55 o 
  12  -3  -2      141.10      164.70     13.74 o 
  12  -3  -1      288.53      277.95      4.34 o 
  12  -3   0      448.56      471.48      4.81 o 
 -12   3   0      865.94      909.42     13.89 o 
   3  12   1      288.71      268.16      3.53 o 
  12  -3   1      557.35      522.99     12.42 o 
  -3 -12   2       72.99       71.24      2.28 o 
  12  -3   3      179.18      131.03      2.66 o 
 -12   3   3      345.90      312.48     16.64 o 
  -3 -12   4      116.98       92.19      2.54 o 
 -12   3   4      225.83      252.56     17.67 o 
  12  -3   5       23.74       22.82      2.85 o 
 -12   3   5       45.82       67.25     15.39 o 
   3  12   6       27.47       22.93      3.05 o 
  -2 -12  -8      194.05      208.69      3.55 o 
  12  -2  -7       15.20       15.70      2.06 o 
  -2 -12  -6       30.92       24.35      2.43 o 
  12  -2  -5        0.58        4.14      2.35 o 
  12  -2  -5        1.12       -1.63     14.10 o 
  -2 -12  -4     1419.03     1382.58      5.44 o 
  12  -2  -4     2739.43     2940.50     43.96 o 
  -2 -12  -3      198.04      190.30      5.47 o 
  12  -2  -3      382.31      429.99     18.74 o 
  -2 -12  -2      203.29      189.76      3.60 o 
  12  -2  -1      516.27      527.09      5.56 o 
   2  12   0      931.85      914.58      5.57 o 
 -12   2   1      514.54      519.54      3.56 o 
  12  -2   2      203.24      180.55      2.58 o 
  12  -2   3      197.03      182.00      2.91 o 
 -12   2   3      380.37      409.71     17.70 o 
 -12   2   4     1415.87     1242.86      6.23 o 
 -12   2   4     2733.32     2869.81     39.38 o 
 -12   2   5        0.69       -2.36      2.83 o 
  -2 -12   6       30.99       23.59      3.46 o 
   1  12  -8       52.92       67.94      2.73 o 
   1  12  -7      133.42      146.85      2.64 o 
  -1 -12  -6       59.01       54.75      2.66 o 
  -1 -12  -5      193.08      198.44      3.30 o 
  12  -1  -5      372.74      350.89     18.96 o 
 -12   1  -4       82.01       68.91      2.35 o 
  12  -1  -4      158.31      125.59     15.22 o 
 -12   1  -3      127.20      103.35      4.17 o 
  -1 -12  -2      255.18      213.52      3.65 o 
   1  12  -1       68.17       60.96      2.98 o 
   1  12   0        8.94       16.30      2.40 o 
 -12   1   1       68.23       61.64      1.88 o 
  12  -1   2      254.87      206.47      2.66 o 
  -1 -12   3      126.99      102.23      2.38 o 
   1  12   4       82.21       59.20      2.37 o 
  -1 -12   5      193.47      166.50      3.79 o 
   1  12   6       59.27       39.57      3.14 o 
   0  12  -8       15.27       10.78      2.21 o 
 -12   0  -7        6.15        7.07      1.93 o 
  12   0  -6        2.09        1.35      2.44 o 
   0 -12  -5      416.47      399.27      4.19 o 
   0  12  -4      105.54      108.63      2.37 o 
  12   0  -4      203.74      195.91     15.75 o 
 -12   0  -3      383.40      379.31      5.12 o 
 -12   0  -2      499.78      520.57      5.46 o 
  12   0  -1     1176.14     1190.24      8.58 o 
   0  12   0       63.64       84.31      2.73 o 
  12   0   1     1182.12     1177.95      4.78 o 
  12   0   2      496.47      499.42      3.77 o 
   0 -12   3      384.15      349.69      3.48 o 
 -12   0   4      104.97       98.05      2.67 o 
   0  12   4      202.65      212.69     15.16 o 
  12   0   5      419.30      344.49      4.93 o 
   0  12   5      809.45      739.65     20.32 o 
   0  12   6        2.22        1.10      2.83 o 
  12   1  -8        6.06       35.47      2.20 o 
   1 -12  -7       71.45       82.84      2.54 o 
  12   1  -6      104.98      114.56      3.38 o 
   1 -12  -5      112.15      105.80      2.73 o 
  -1  12  -4      154.62      201.82      2.63 o 
 -12  -1  -3      152.08      157.45      4.15 o 
 -12  -1  -2      202.19      241.14      4.10 o 
 -12  -1  -1       13.39       69.53      2.93 o 
  -1  12   0        2.15       24.92      2.18 o 
   1 -12   0        4.16       35.33      9.02 o 
  12   1   1       13.28       61.49      2.14 o 
   1 -12   1       25.63       96.33     13.03 o 
   1 -12   2      202.41      235.19      3.14 o 
  -1  12   2      390.75      435.16     13.84 o 
  -1  12   3      151.44      140.38      2.78 o 
  -1  12   3      292.36      263.90     15.34 o 
 -12  -1   4      154.11      183.68      2.97 o 
  12   1   5      112.38       87.75      3.54 o 
  -1  12   5      216.94      178.14     14.12 o 
   1 -12   6      104.81       88.13      3.27 o 
  -2  12  -8       21.11       24.30      2.34 o 
  -2  12  -7      147.23      149.60      3.30 o 
  12   2  -6      198.45      194.60      3.36 o 
   2 -12  -5      118.53      116.48      2.73 o 
   2 -12  -4      271.89      256.45      2.86 o 
  -2  12  -3       23.63       25.20      2.94 o 
 -12  -2  -2      256.13      228.35      3.80 o 
  12   2  -1      236.15      188.88      5.67 o 
   2 -12  -1      455.88      381.37     14.28 o 
  12   2   0      360.50      343.55      4.17 o 
   2 -12   0      695.94      617.68     11.41 o 
  12   2   1      233.74      190.66      2.98 o 
 -12  -2   2      259.69      227.59      2.94 o 
  -2  12   2      501.33      464.99     10.80 o 
  12   2   3       24.40       26.48      2.12 o 
  -2  12   3       47.11       71.61      8.35 o 
 -12  -2   4      273.14      233.51      3.42 o 
  -2  12   4      527.30      481.91     18.13 o 
   2 -12   5      116.31      101.34      3.43 o 
  -2  12   5      224.53      200.04     14.86 o 
  12   2   6      196.91      150.38      3.75 o 
 -12  -2   7      146.58      128.13      9.28 o 
 -12  -3  -8       21.46       25.25      2.57 o 
  12   3  -7       23.71       26.42      2.45 o 
  -3  12  -6       15.19       21.47      2.43 o 
  -3  12  -5       35.79       38.05      2.41 o 
   3 -12  -4      724.02      757.46      4.76 o 
 -12  -3  -3       58.69       72.28      4.00 o 
  12   3  -2       27.38       28.80      3.04 o 
  12   3  -1        3.67        6.29      2.94 o 
   3 -12  -1        7.08        2.48      9.86 o 
   3 -12   0        7.67       11.62      2.01 o 
   3 -12   0       14.81       10.26      9.79 o 
   3 -12   1        3.60        3.82      2.11 o 
  -3  12   1        6.96        1.81     10.34 o 
   3 -12   2       27.24       26.69      1.96 o 
  -3  12   2       52.58       80.40      7.82 o 
   3 -12   3       58.82       61.60      2.30 o 
  -3  12   3      113.55      145.31      9.01 o 
 -12  -3   4      724.30      661.01      4.96 o 
  -3  12   4     1398.26     1187.82     24.19 o 
   3 -12   5       35.90       34.73      2.62 o 
  -3  12   5       69.30       66.49     12.01 o 
 -12  -3   6       15.18       18.03      2.68 o 
 -12  -4  -8       22.80       22.18      3.52 o 
   4 -12  -7       48.95       44.95      2.20 o 
 -12  -4  -6       19.99       31.37      2.56 o 
  12   4  -5      231.83      204.08      3.45 o 
  12   4  -4      533.79      533.93      4.19 o 
 -12  -4  -3       60.91       41.26      3.72 o 
   4 -12  -2      383.11      457.84      5.85 o 
   4 -12  -2      739.60      803.51     21.21 o 
 -12  -4  -1       34.08       46.84      3.02 o 
   4 -12  -1       65.80       88.26     11.24 o 
 -12  -4   0      478.87      454.28      4.50 o 
   4 -12   0      924.46      807.06     10.24 o 
  -4  12   1       33.77       40.45      2.07 o 
   4 -12   1       65.20       74.67      6.69 o 
  12   4   2      381.34      421.30      4.04 o 
  -4  12   2      736.17      844.72     10.16 o 
   4 -12   3       60.76       38.98      2.26 o 
  -4  12   3      117.29       82.48      8.80 o 
   4 -12   4      531.26      464.44      4.20 o 
  -4  12   4     1025.60      761.11     20.45 o 
  12   4   5      231.02      169.05      3.60 o 
  -4  12   5      445.98      294.61     14.73 o 
  -4  12   6       20.74       19.46      3.24 o 
   5 -12  -7       17.15       19.18      2.10 o 
  -5  12  -6        4.28        9.18      2.38 o 
  -5  12  -5       15.77        7.05      2.25 o 
   5 -12  -4       72.97       73.02      2.45 o 
  -5  12  -3       90.09       78.93      2.46 o 
   5 -12  -3      173.92      197.76     15.71 o 
  12   5  -2       21.67       21.52      3.73 o 
   5 -12  -2       41.84       32.85     12.31 o 
  -5  12  -1      155.07      166.83      4.06 o 
   5 -12  -1      299.35      371.07     14.83 o 
  12   5   0       12.31        9.83      2.41 o 
   5 -12   0       23.77       24.09      5.28 o 
  -5  12   1      155.06      165.31      2.79 o 
  -5  12   1      299.34      354.49     10.13 o 
   5 -12   2       21.82       19.67      2.02 o 
  -5  12   2       42.12       54.59      7.30 o 
   5 -12   3       89.86       77.33      2.46 o 
  -5  12   3      173.47      134.71      9.11 o 
 -12  -5   4       72.71       65.33      2.56 o 
  -5  12   4      140.36      103.90      9.47 o 
 -12  -5   5       15.74        3.92      2.66 o 
  -5  12   5       30.38       15.53      9.75 o 
  12   5   6        4.27        0.61      2.97 o 
  -6  12  -7       94.19      102.27      2.57 o 
  -6  12  -6      124.31      165.36      3.19 o 
  -6  12  -5       56.99       59.91      2.60 o 
  -6  12  -4      148.50      231.52      3.36 o 
  -6  12  -3      128.22      423.21      3.77 o 
   6 -12  -3      247.54      581.86     13.64 o 
 -12  -6  -2       48.36      118.14      6.04 o 
   6 -12  -2       93.36      144.30     14.50 o 
  12   6  -1       53.54      166.77      4.25 o 
   6 -12  -1      103.36      276.61     13.88 o 
 -12  -6   0       28.27      111.21      3.66 o 
   6 -12   0       54.57      155.30      6.22 o 
   6 -12   1       52.72      156.39      3.53 o 
  -6  12   1      101.78      251.24      6.19 o 
  12   6   2       49.41       97.24      2.89 o 
  -6  12   2       95.39      129.78      5.16 o 
   6 -12   3      129.16      409.48      3.97 o 
  -6  12   3      249.34      489.02     12.11 o 
 -12  -6   4      150.76      215.09      3.95 o 
  -6  12   4      291.03      307.26     11.02 o 
   6 -12   5       58.60       50.96      3.10 o 
  -6  12   5      113.12       77.52     11.65 o 
  12   6   6      123.08      125.25      9.42 o 
   7 -12  -7       47.17       51.19      2.49 o 
 -12  -7  -6       48.27       49.19      2.44 o 
 -12  -7  -5       61.82       66.12      2.67 o 
   7 -12  -4       60.98       63.87      2.55 o 
  -7  12  -3       70.36       67.79      2.57 o 
   7 -12  -3      135.83      160.27      6.62 o 
 -12  -7  -2       64.49       58.29      4.71 o 
   7 -12  -2      124.49      134.79     14.26 o 
  12   7  -1      148.86      162.79      4.21 o 
   7 -12  -1      287.38      331.77     14.77 o 
 -12  -7   0      112.88       85.54      3.63 o 
   7 -12   0      217.92      181.77      8.40 o 
 -12  -7   1      148.76      160.33      3.51 o 
  -7  12   1      287.19      341.32      7.98 o 
  12   7   2       64.77       60.95      2.82 o 
   7 -12   2      125.04      120.75      4.71 o 
   7 -12   3       70.44       56.38      2.74 o 
  -7  12   3      135.99      120.51      7.01 o 
   7 -12   4       60.50       56.31      2.92 o 
  -7  12   4      116.79      125.04      9.13 o 
  12   7   5       61.72       57.39      2.54 o 
  -7  12   5      119.14      136.25      8.65 o 
  12   7   6       48.64       50.41      5.85 o 
   8 -12  -7       53.58       48.41      2.44 o 
  -8  12  -7      100.66       71.90      9.26 o 
  -8  12  -6       59.81       61.00      2.52 o 
  -8  12  -5      495.72      533.92      4.85 o 
 -12  -8  -4      375.07      324.87      3.72 o 
 -12  -8  -3       88.46       84.39      2.96 o 
   8 -12  -3      170.77      160.27      6.15 o 
 -12  -8  -2      301.69      318.86      4.92 o 
   8 -12  -2      582.41      660.80     10.10 o 
 -12  -8  -1      551.44      500.88      7.21 o 
   8 -12  -1     1064.55      992.44     22.24 o 
 -12  -8   0      112.10      157.10      4.30 o 
  -8  12   0      216.42      336.24     10.00 o 
  12   8   1      556.45      499.69      6.28 o 
  -8  12   1     1074.22     1036.99     11.52 o 
 -12  -8   2      298.48      294.72      3.42 o 
  -8  12   2      576.21      627.05      7.47 o 
   8 -12   3       86.08       71.23      2.73 o 
  -8  12   3      166.17      142.69      5.45 o 
 -12  -8   4      374.52      296.11      4.38 o 
  -8  12   4      723.00      587.33     10.91 o 
 -12  -8   5      494.59      456.70      4.68 o 
  -8  12   5      954.79      813.58     14.07 o 
  -8  12   6       59.98       63.56      6.03 o 
  -9  12  -7       51.21       46.59      2.28 o 
  -9  12  -7       69.92       74.63      6.80 o 
  12   9  -6      131.77      136.90      2.99 o 
  -9  12  -5       72.26       76.60      2.85 o 
  -9  12  -4        8.98        9.39      2.39 o 
   9 -12  -4       17.33       19.19     14.06 o 
  12   9  -3      175.91      157.48      3.52 o 
   9 -12  -3      339.59      309.43      6.93 o 
 -12  -9  -2      322.91      363.61      4.49 o 
   9 -12  -2      623.38      713.12     10.46 o 
 -12  -9  -1      189.39      169.73      4.06 o 
   9 -12  -1      365.62      321.74     11.19 o 
 -12  -9   0       65.06       36.94      3.86 o 
   9 -12   0      125.60       73.27     12.69 o 
  12   9   1      189.23      182.06      3.62 o 
   9 -12   1      365.31      381.72      7.64 o 
 -12  -9   2      322.83      338.37      4.23 o 
  -9  12   2      623.22      703.65      6.99 o 
   9 -12   3      175.70      144.81      3.38 o 
  -9  12   3      339.19      301.75      7.33 o 
   9 -12   4        9.00        8.35      2.53 o 
  -9  12   4       17.38       13.02      6.97 o 
  -9  12   5       72.57       72.15      2.85 o 
  -9  12   5      140.10      136.26     11.23 o 
 -12  -9   6      131.37      121.48      5.00 o 
 -12 -10  -7       46.28       50.75      2.21 o 
 -10  12  -7       51.54       52.05      4.54 o 
  10 -12  -6       89.37       84.90      2.54 o 
  12  10  -5       19.51       17.41      2.58 o 
  10 -12  -4      141.62      149.86      3.37 o 
  10 -12  -4      273.39      290.42     18.04 o 
  12  10  -3       40.12       50.65      3.07 o 
  10 -12  -3       77.45      101.56      5.01 o 
 -10  12  -2      261.90      265.01      4.33 o 
  10 -12  -2      505.60      509.29      9.61 o 
 -12 -10  -1      120.63      109.98      3.33 o 
  10 -12  -1      232.88      214.17      7.35 o 
 -12 -10   0       17.53       12.05      2.46 o 
  10 -12   0       33.85       37.94      5.92 o 
 -12 -10   1      120.49      116.26      3.11 o 
 -10  12   1      232.61      266.31      6.59 o 
 -12 -10   2      266.15      248.20      4.10 o 
 -10  12   2      513.80      531.67      8.31 o 
  10 -12   3       39.90       43.68      3.07 o 
 -10  12   3       77.02       97.32      6.21 o 
  12  10   4      141.04      132.73      3.45 o 
 -10  12   4      272.27      270.40      8.37 o 
  10 -12   5       19.64       15.66      2.76 o 
  10 -12   5      117.57      115.41     10.24 o 
 -12 -10   6       89.46       74.40      3.73 o 
  11 -12  -7       24.38       32.57      2.11 o 
 -11  12  -7       32.36       36.49      4.26 o 
  11 -12  -6        8.44       19.85      1.95 o 
 -11  12  -5       22.54       38.37      2.61 o 
 -11  12  -4       55.15       64.77      3.08 o 
  11 -12  -4      106.47      106.60      8.94 o 
 -11  12  -3       95.15      113.59      3.48 o 
  11 -12  -3      183.68      219.38      5.93 o 
 -11  12  -2      369.81      419.05      5.49 o 
  11 -12  -2      713.91      753.61      9.54 o 
 -11  12  -1      129.36      177.84      3.72 o 
  11 -12  -1      249.72      325.12      7.59 o 
 -12 -11   0       19.05       32.48      2.76 o 
  11 -12   0       36.78       64.24      5.55 o 
  12  11   1      129.51      182.05      3.61 o 
 -11  12   1      250.03      385.17      7.71 o 
  11 -12   2      369.82      409.53      5.28 o 
 -11  12   2      713.93      736.12     11.68 o 
  11 -12   3       95.46      103.38      4.10 o 
 -11  12   3      184.29      191.86      6.36 o 
 -12 -11   4       55.11       62.47      3.43 o 
 -11  12   4      106.39       75.55     10.67 o 
  11 -12   5       22.27       34.02      3.45 o 
  11 -12   5       25.18       33.93     12.23 o 
 -11  12   6        8.47       19.41      2.71 o 
 -12 -11   7       24.49       36.45      5.95 o 
 -12  12  -6        6.43        9.66      1.76 o 
 -12  12  -6       19.70       32.49      7.38 o 
 -12 -12  -5        0.16        2.01      2.35 o 
  12 -12  -5        0.30        7.61     11.79 o 
  12  12  -4      185.58      168.21      3.93 o 
  12 -12  -4      358.26      363.89     10.62 o 
 -12 -12  -3       38.20       39.06      2.90 o 
  12 -12  -3       73.75       79.17      4.77 o 
 -12 -12  -2      768.66      720.14      6.38 o 
  12 -12  -2     1483.90     1348.27     12.12 o 
 -12 -12  -1      346.79      324.19      4.64 o 
  12 -12  -1      669.48      749.80     13.00 o 
 -12 -12   0       44.08       41.21      2.90 o 
  12 -12   0       85.09       93.95      5.48 o 
 -12 -12   1      346.15      346.95      4.95 o 
 -12  12   1      668.24      867.45     12.87 o 
  12  12   2      765.88      704.32      6.75 o 
 -12  12   2     1478.52     1355.33     15.04 o 
  12  12   3       37.86       38.55      3.49 o 
 -12  12   3       73.09       73.48      5.89 o 
  12  12   4      185.88      167.22      4.11 o 
 -12  12   4      358.84      347.39     18.06 o 
  12 -12   4      211.69      143.98      8.71 o 
 -12  12   5        0.19        2.88      3.11 o 
  12 -12   5      100.00       94.24     12.61 o 
 -12  12   6        5.71        9.62      2.13 o 
  12  13  -6       29.54       34.87      1.79 o 
 -13  12  -6       35.88       48.60      6.71 o 
 -13  12  -5        2.10        3.37      2.17 o 
  13 -12  -5        4.05        7.20      9.73 o 
 -13  12  -4       86.24      108.44      3.58 o 
  13 -12  -4      166.49      210.31      8.92 o 
  12  13  -3        4.85        0.74      2.59 o 
  13 -12  -3        9.37       -2.91      5.74 o 
 -12 -13  -2      104.32       93.68      3.39 o 
  13 -12  -2      201.40      176.33      5.61 o 
 -12 -13  -1      115.93      114.94      4.15 o 
  13 -12  -1      223.80      271.32      9.84 o 
 -12 -13   0       29.58       22.19      2.91 o 
 -13  12   0       57.10       44.79      5.58 o 
  13 -12   1      115.64      115.16      3.43 o 
 -13  12   1      223.25      268.63      8.74 o 
 -12 -13   2      104.49       99.67      3.49 o 
 -13  12   2      201.71      196.51      7.70 o 
 -12 -13   3        4.81        0.77      3.31 o 
 -13  12   3        9.28       12.37      6.10 o 
  12  13   4       86.20       98.14      4.13 o 
 -13  12   4      166.40      183.88     15.87 o 
 -12 -13   5        2.13        4.28      2.92 o 
  13 -12   5        2.27        6.32     10.84 o 
 -13  12   6       29.48       33.72      2.08 o 
 -11 -13  -6       14.25       12.29      1.83 o 
 -11 -13  -5      107.19      117.89      2.95 o 
  13 -11  -5      206.92      221.96     14.84 o 
 -13  11  -4       27.82       35.46      2.95 o 
  13 -11  -4       53.71       60.63      7.65 o 
  11  13  -3       21.23       41.95      2.89 o 
  13 -11  -3       40.98       82.01      5.55 o 
 -13  11  -2       16.84       31.90      2.67 o 
  13 -11  -2       32.51       39.51      4.97 o 
 -11 -13  -1      158.64      162.33      4.03 o 
  13 -11  -1      306.25      340.81      9.01 o 
  11  13   0       10.10       12.23      2.81 o 
 -13  11   0       19.49       22.83      4.71 o 
 -11 -13   1      158.69      168.13      3.99 o 
 -13  11   1      306.34      346.30      9.22 o 
  11  13   2       16.87       37.06      2.98 o 
 -13  11   2       32.57       53.09      5.90 o 
  11  13   3       21.11       35.77      2.91 o 
 -13  11   3       40.76       68.06      7.52 o 
  11  13   4       27.74       28.43      3.13 o 
 -13  11   4       53.56       52.59     11.56 o 
  13 -11   4       82.64       80.17     13.15 o 
 -11 -13   5      107.27      113.03      7.35 o 
  13 -11   5      137.75      118.03     13.22 o 
 -11 -13   6       15.32       17.05      2.35 o 
 -10 -13  -7       13.14       11.70      1.98 o 
  10  13  -6        3.26        7.25      2.38 o 
 -13  10  -5       33.29       36.20      2.89 o 
  13 -10  -5       64.26       63.23      9.16 o 
 -13  10  -4       79.06       79.79      3.07 o 
  13 -10  -4      152.63      168.36      7.60 o 
 -10 -13  -3      226.40      187.34      3.81 o 
  13 -10  -3      437.07      410.36      8.07 o 
 -10 -13  -2      163.67      143.00      3.26 o 
  13 -10  -2      315.96      287.49      7.77 o 
  10  13  -1      198.85      204.65      4.10 o 
 -13  10  -1      383.89      435.94      8.18 o 
  10  13   0      126.29      118.49      3.60 o 
 -13  10   0      243.81      251.82      6.75 o 
 -10 -13   1      199.21      220.59      3.95 o 
 -13  10   1      384.57      459.03      7.48 o 
  13 -10   2      163.61      143.85      3.43 o 
 -13  10   2      315.85      284.22      7.77 o 
  13 -10   3      226.22      188.51      3.94 o 
 -13  10   3      436.73      371.82     10.91 o 
 -13  10   4       79.03       66.98      2.74 o 
 -13  10   4      152.57      155.08     11.08 o 
 -13  10   5       33.36       29.75      5.69 o 
 -10 -13   6        3.28        5.58      3.06 o 
  13  -9  -7        9.89        9.45      1.93 o 
   9  13  -6      294.89      306.43      4.46 o 
  13  -9  -6      569.27      533.13     17.53 o 
 -13   9  -5       63.04       60.94      2.44 o 
  13  -9  -5      121.70      118.13     10.21 o 
 -13   9  -4       41.01       38.17      2.44 o 
  13  -9  -4       79.17       80.67      6.94 o 
  -9 -13  -3       93.45       89.99      2.98 o 
  13  -9  -3      180.41      159.39      6.49 o 
  -9 -13  -2      132.67      140.81      3.10 o 
  13  -9  -2      256.12      276.93      7.83 o 
  -9 -13  -1       31.01       37.63      2.59 o 
  13  -9  -1       59.86       76.78      5.50 o 
  13  -9   0      173.22      207.83      3.63 o 
 -13   9   0      334.40      411.31      6.80 o 
  -9 -13   1       30.96       38.35      2.76 o 
 -13   9   1       59.76       80.51      5.02 o 
  13  -9   2      132.19      132.49      3.54 o 
 -13   9   2      255.20      272.23      7.79 o 
  13  -9   3       93.80       81.34      3.15 o 
 -13   9   3      181.08      182.94      7.57 o 
 -13   9   4       41.04       32.27      2.36 o 
 -13   9   4       79.23       77.74     10.85 o 
  13  -9   5       63.95       51.03      3.10 o 
  -9 -13   6      294.28      248.63      9.80 o 
  -9 -13   7        9.74       11.72      3.27 o 
  -8 -13  -7        1.75        1.78      1.81 o 
 -13   8  -6       60.86       64.95      2.98 o 
  13  -8  -6      117.49      136.37     13.55 o 
 -13   8  -5        1.51       -0.10      2.21 o 
  13  -8  -5        2.92       -3.26      9.14 o 
 -13   8  -4      101.13       86.20      2.77 o 
  13  -8  -4      195.22      178.22      6.88 o 
  13  -8  -3       45.08       36.85      2.47 o 
  13  -8  -3       87.03       54.86      5.37 o 
  -8 -13  -2       27.46       19.95      2.61 o 
  13  -8  -2       53.00       47.36      5.19 o 
   8  13  -1      172.90      184.46      3.24 o 
  13  -8  -1      333.77      398.82     10.55 o 
  13  -8   0      312.18      290.85      4.42 o 
 -13   8   0      602.65      631.88      9.68 o 
  -8 -13   1      173.18      191.13      3.53 o 
 -13   8   1      334.32      398.06      7.01 o 
  13  -8   2       27.42       23.73      2.37 o 
 -13   8   2       52.93       39.84      6.66 o 
  13  -8   3       45.02       33.68      2.86 o 
 -13   8   3       86.90       80.42      9.58 o 
  13  -8   4      101.38       78.48      2.87 o 
 -13   8   4      195.70      170.48     12.66 o 
 -13   8   5        1.50       -0.65      2.56 o 
 -13   8   6       61.04       67.94      8.14 o 
  -8 -13   7        1.80        2.28      3.03 o 
  13  -7  -7        6.63       11.66      2.29 o 
   7  13  -6       23.99       23.38      2.63 o 
  13  -7  -6       46.32       38.38     12.26 o 
 -13   7  -5        3.60        2.43      2.38 o 
  13  -7  -5        6.95        0.49      8.99 o 
  13  -7  -4       87.71       80.18      2.69 o 
  13  -7  -4      169.33      153.77      7.42 o 
  -7 -13  -3      770.71      800.39      4.72 o 
  13  -7  -3     1487.85     1620.57     13.48 o 
   7  13  -2      278.81      294.73      4.01 o 
  13  -7  -2      538.24      569.73      9.01 o 
 -13   7  -1      136.06      182.87      5.38 o 
  -7 -13   0       42.74       51.25      4.28 o 
 -13   7   0       82.51      136.49      7.55 o 
  -7 -13   1      136.59      174.34      4.73 o 
  13  -7   1      263.68      330.10      9.83 o 
  13  -7   2      278.79      297.36      3.67 o 
 -13   7   2      538.20      592.92     12.20 o 
  13  -7   3      771.61      757.70      5.39 o 
 -13   7   3     1489.60     1622.13     27.54 o 
  13  -7   4       89.66       79.49      3.18 o 
 -13   7   4      173.08      164.56     13.56 o 
 -13   7   5        3.62       12.51      2.55 o 
 -13   7   5        6.99       12.47      8.75 o 
 -13   7   6       23.59       24.48      4.67 o 
  13  -6  -7       37.81       98.67      2.92 o 
   6  13  -6       34.62       38.06      2.56 o 
  13  -6  -6       66.83       67.89     13.47 o 
 -13   6  -5      222.36      219.48      3.68 o 
  13  -6  -5      429.27      424.56     14.46 o 
   6  13  -4      141.01      287.01      3.56 o 
  13  -6  -4      272.22      390.41      8.99 o 
  -6 -13  -3       20.74       21.08      1.95 o 
  13  -6  -3       40.04       44.67      5.02 o 
  13  -6  -2       34.33       66.79      2.82 o 
  13  -6  -2       66.28       87.31      5.99 o 
   6  13  -1      171.40      199.55      5.43 o 
  13  -6  -1      330.88      382.50     17.31 o 
  13  -6   0       71.40      134.17      4.26 o 
 -13   6   0      137.83      272.12     10.13 o 
 -13   6   1      171.91      203.88      4.17 o 
  13  -6   1      331.87      354.33     12.38 o 
  13  -6   2       34.40       65.37      3.02 o 
 -13   6   2       66.41      104.51     11.82 o 
   6  13   3       20.83       24.52      2.38 o 
 -13   6   3       40.21       61.09     13.48 o 
  13  -6   4      141.33      260.22      4.90 o 
 -13   6   4      272.83      366.40     18.33 o 
   6  13   5      222.94      187.86      3.74 o 
 -13   6   5      430.38      400.73     18.09 o 
 -13   6   6       34.48       34.96      5.69 o 
  13  -5  -7       19.71       12.27      2.12 o 
  13  -5  -6       55.60       63.05      2.60 o 
 -13   5  -5      612.82      610.45      5.15 o 
  13  -5  -5     1183.05     1099.04     27.58 o 
  -5 -13  -4     2026.32     1960.13      7.35 o 
  13  -5  -4     3911.81     3662.26     30.99 o 
  13  -5  -3      737.15      674.49      4.05 o 
  13  -5  -3     1423.06     1294.12     12.21 o 
 -13   5  -2      310.94      361.75      7.74 o 
  13  -5  -2      600.27      754.14     15.46 o 
 -13   5  -1      279.82      279.28      5.41 o 
 -13   5  -1      540.19      528.97     11.97 o 
  13  -5   0     1896.03     1910.85     10.51 o 
  13  -5   0     3660.27     3698.73     26.45 o 
   5  13   1      279.33      279.75      4.28 o 
 -13   5   1      539.25      503.72     18.37 o 
  13  -5   2      312.35      367.98      4.65 o 
 -13   5   2      603.00      618.97     21.26 o 
  13  -5   3      736.65      633.77      4.69 o 
 -13   5   3     1422.09     1408.82     27.37 o 
   5  13   4     2028.54     1721.65      9.86 o 
 -13   5   4     3916.08     3960.97     44.89 o 
  -5 -13   5      613.24      520.83      5.71 o 
  -5 -13   6       56.40       54.61      8.20 o 
 -13   5   7       19.71       14.74      6.12 o 
   4  13  -7       22.63       23.16      2.20 o 
   4  13  -6       10.37        7.22      2.24 o 
   4  13  -5       31.56       35.70      2.58 o 
  13  -4  -5       60.92      103.78     15.24 o 
  -4 -13  -4      285.74      276.70      3.43 o 
  13  -4  -4      551.62      498.86     15.14 o 
 -13   4  -3       12.48        7.99      1.89 o 
  13  -4  -3       24.08       26.16      5.60 o 
   4  13  -2       81.41      108.60      4.06 o 
  13  -4  -2      157.16      201.30     15.60 o 
 -13   4  -1      128.22      161.12      4.07 o 
  13  -4   0      140.66      137.79      3.39 o 
 -13   4   0      271.54      279.25     10.10 o 
  13  -4   1      127.87      166.33      3.36 o 
 -13   4   1      246.86      288.05     15.87 o 
  13  -4   2       81.52       99.11      2.79 o 
  13  -4   2      157.37      227.43     17.40 o 
  13  -4   3       12.29        5.55      2.02 o 
  -4 -13   4      285.84      246.32      4.46 o 
 -13   4   4      551.81      616.95     21.78 o 
 -13   4   5       31.02       27.65      2.74 o 
 -13   4   6       10.36       16.09      7.85 o 
 -13   4   7       22.61       26.97      7.16 o 
  13  -3  -7       56.83       61.33      2.10 o 
  -3 -13  -6       57.91       59.85      2.48 o 
  13  -3  -5       27.90       27.74      2.43 o 
  13  -3  -5       53.87       44.98     14.06 o 
  -3 -13  -4      147.83      137.14      2.70 o 
  13  -3  -4      285.38      267.46     17.55 o 
  -3 -13  -3     1278.21     1317.34      5.80 o 
  13  -3  -3     2467.59     2494.61     17.60 o 
  -3 -13  -2       43.41       57.44      3.07 o 
  13  -3  -2       83.79      133.28     14.19 o 
  13  -3  -1       19.06       18.05      3.08 o 
   3  13   0      543.50      609.67      4.75 o 
   3  13   1       19.05       21.57      2.45 o 
 -13   3   1       36.78       44.77     13.23 o 
  13  -3   2       43.03       53.19      2.33 o 
  13  -3   3     1277.83     1223.99      5.94 o 
  13  -3   4      151.53      130.34      3.83 o 
   3  13   5       27.94       24.92      2.76 o 
  -3 -13   7       56.76       32.58      5.67 o 
  -2 -13  -7       35.40       37.47      2.01 o 
 -13   2  -6       35.27       31.84      2.38 o 
  -2 -13  -5      146.58      151.63      3.32 o 
  13  -2  -5      282.97      258.01     17.75 o 
 -13   2  -4      536.11      486.32      3.77 o 
  13  -2  -4     1034.95     1027.83     28.71 o 
   2  13  -3       30.67       31.69      1.95 o 
  13  -2  -3       59.21       70.90     13.94 o 
 -13   2  -2       67.69       62.67      3.08 o 
  -2 -13  -1      224.63      222.00      4.90 o 
  13  -2   0      411.25      407.71      4.81 o 
  -2 -13   1      224.40      213.40      3.36 o 
  13  -2   2       67.99       61.38      2.21 o 
  13  -2   3       30.43       30.88      2.03 o 
   2  13   4      535.80      432.80      4.11 o 
 -13   2   5      146.83      129.77      3.77 o 
   2  13   6       35.40       23.44      4.32 o 
  -2 -13   7       35.18       21.85      5.99 o 
  13  -1  -7       81.45       97.79      2.47 o 
  -1 -13  -6       29.97       41.46      2.56 o 
  -1 -13  -5      190.68      243.11      3.62 o 
  13  -1  -5      368.10      412.34     19.63 o 
   1  13  -5      250.82      298.79     17.67 o 
  13  -1  -4      167.13      182.59      2.68 o 
  13  -1  -4      322.64      313.07     18.36 o 
  -1 -13  -3       33.07       21.86      1.82 o 
  -1 -13  -2      654.50      745.66      6.18 o 
  13  -1  -1      808.43      875.09      8.28 o 
  13  -1   0       17.61      147.30      3.70 o 
   1  13   1      810.11      833.90      5.20 o 
  13  -1   2      653.19      709.11      4.44 o 
  13  -1   3       33.03       18.06      2.05 o 
  -1 -13   4      168.99      168.51      2.91 o 
 -13   1   5      191.70      217.49      3.87 o 
   1  13   6       30.06       30.47      5.38 o 
   0  13  -7       22.52       21.74      2.00 o 
  13   0  -6        7.89       12.09      2.19 o 
 -13   0  -5       64.64       62.32      2.41 o 
   0  13  -5      184.92      171.43     14.90 o 
   0  13  -4      117.92      114.63      2.48 o 
  13   0  -4      227.65      194.66     16.46 o 
 -13   0  -3      142.38      101.06      2.38 o 
  13   0  -2       55.92       61.22      3.37 o 
   0 -13  -1       82.39       84.92      3.54 o 
   0  13   0       89.19       56.42      3.26 o 
   0 -13   1       82.50       82.71      2.57 o 
   0 -13   1      159.27      170.05     15.07 o 
  13   0   2       55.59       56.59      2.10 o 
   0 -13   3      142.67       95.66      2.46 o 
   0  13   4      118.16      106.29      2.58 o 
 -13   0   5       64.74       55.08      2.98 o 
  13   0   6        7.82       21.42      3.52 o 
 -13  -1  -7       11.22       14.44      1.88 o 
  13   1  -6       22.83       21.97      2.39 o 
 -13  -1  -5      129.27      114.75      2.76 o 
 -13  -1  -4        3.19        7.43      1.92 o 
   1 -13  -3      358.94      370.25      3.44 o 
  13   1  -2      499.11      487.75      6.09 o 
  13   1  -1      355.59      317.57      7.04 o 
  -1  13   0      470.68      414.89      5.15 o 
  13   1   1      354.60      308.81      3.52 o 
  13   1   2      501.51      481.26      3.97 o 
  -1  13   2      968.16      960.27     18.36 o 
   1 -13   3      357.68      344.59      3.71 o 
  13   1   4        3.20        6.24      2.13 o 
  -1  13   4        6.17       23.14     13.05 o 
  13   1   5      130.60       96.57      3.20 o 
  -1  13   6       22.65       14.80      3.72 o 
  -2  13  -7       69.23       70.03      2.49 o 
 -13  -2  -6       39.29       34.68      2.18 o 
  13   2  -5      157.80      174.11      3.16 o 
  -2  13  -5      354.04      384.57     17.21 o 
  -2  13  -4       91.76       86.08      2.48 o 
  -2  13  -3       48.18       58.32      2.15 o 
 -13  -2  -2      193.48      202.68      4.09 o 
 -13  -2  -1      135.11      148.15      4.37 o 
   2 -13   0      650.71      571.23      5.36 o 
   2 -13   0     1256.19     1121.74     19.50 o 
  13   2   1      135.15      139.17      2.78 o 
  13   2   2      193.65      190.98      3.17 o 
  -2  13   2      373.85      386.02     14.59 o 
  13   2   3       47.88       49.47      2.28 o 
  -2  13   3       92.44      120.71     14.04 o 
   2 -13   4       91.44       74.05      2.86 o 
  -2  13   4      176.52      169.50     15.19 o 
 -13  -2   5      158.09      143.34      3.78 o 
  -2  13   5      305.19      293.83     15.77 o 
  13   2   6       39.46       24.15      3.20 o 
   3 -13  -7      146.12      158.94      3.11 o 
  -3  13  -6       81.79       88.26      3.10 o 
   3 -13  -5      210.90      223.89      3.40 o 
  -3  13  -4      217.26      208.56      3.19 o 
   3 -13  -4      419.43      461.52     20.87 o 
  -3  13  -3      380.92      382.84      3.54 o 
   3 -13  -3      735.37      698.22     21.23 o 
   3 -13  -2       64.94       60.27      3.39 o 
 -13  -3  -1      152.55      138.74      4.56 o 
   3 -13  -1      294.50      258.67     14.27 o 
  13   3   0      132.64      109.44      3.83 o 
   3 -13   0      256.07      212.73      9.15 o 
   3 -13   1      151.92      125.25      3.04 o 
  13   3   2       65.77       58.76      2.57 o 
  -3  13   2      126.96      140.12     12.50 o 
  13   3   3      380.87      348.94      3.80 o 
  -3  13   3      735.28      707.50     11.13 o 
  -3  13   4      217.20      182.78      3.88 o 
  -3  13   4      419.31      368.03     16.97 o 
   3 -13   5      210.42      191.19      4.21 o 
  -3  13   5      406.21      380.88     16.45 o 
  13   3   6       81.51       62.98      8.02 o 
 -13  -3   7      146.19      142.51      8.98 o 
   4 -13  -7       18.39       67.73      2.43 o 
  -4  13  -6      106.55      117.82      3.22 o 
  -4  13  -5      396.10      409.27      4.66 o 
  -4  13  -4      139.53      162.08      3.24 o 
   4 -13  -4      269.36      345.29     19.96 o 
  -4  13  -3      114.48      215.55      3.18 o 
   4 -13  -3      221.00      442.88     19.80 o 
 -13  -4  -2      137.41      193.89      4.19 o 
  13   4  -1      439.75      407.19      8.06 o 
   4 -13  -1      848.94      848.65     20.22 o 
 -13  -4   0      255.57      211.26      4.86 o 
   4 -13   0      493.38      484.75     11.46 o 
  13   4   1      439.39      401.40      4.84 o 
   4 -13   1      848.23      810.86     12.07 o 
  13   4   2      137.31      178.43      3.19 o 
  -4  13   2      265.08      386.23     15.35 o 
 -13  -4   3      113.92      204.99      2.97 o 
  -4  13   3      219.92      328.68      7.80 o 
  -4  13   4      139.36      135.38      3.23 o 
  -4  13   4      269.03      237.10     14.55 o 
  13   4   5      396.03      349.55      5.07 o 
  -4  13   5      764.53      642.15     18.26 o 
  13   4   6      106.80       87.34      8.13 o 
 -13  -4   7       18.62       66.40      8.11 o 
   5 -13  -7      162.23      174.54      2.72 o 
 -13  -5  -6       61.74       63.36      2.60 o 
  -5  13  -5      319.14      316.76      4.05 o 
   5 -13  -4      252.47      235.73      3.55 o 
   5 -13  -4      487.40      483.07     21.77 o 
 -13  -5  -3       67.18       66.20      2.52 o 
   5 -13  -3      129.70      180.50     16.01 o 
  13   5  -2      492.09      442.07      6.93 o 
   5 -13  -2      949.99      823.04     22.51 o 
  -5  13  -1       25.81       26.66      3.92 o 
   5 -13  -1       49.83       77.39     11.87 o 
  13   5   0      216.16      164.88      4.76 o 
   5 -13   0      417.29      354.80     10.59 o 
 -13  -5   1       25.27       27.48      2.46 o 
   5 -13   1       48.78       47.51      7.00 o 
   5 -13   2      491.86      406.43      4.29 o 
  -5  13   2      949.54      894.50     16.10 o 
 -13  -5   3       67.10       63.69      2.19 o 
  -5  13   3      129.53      161.62      6.72 o 
   5 -13   4      251.09      206.76      3.80 o 
  -5  13   4      484.72      410.01      7.93 o 
   5 -13   5      315.81      266.20      4.52 o 
  -5  13   5      609.66      543.90     12.10 o 
 -13  -5   7      162.10      140.09      5.30 o 
  -6  13  -7       15.46       14.38      1.86 o 
  -6  13  -6       29.44       36.67      2.41 o 
  -6  13  -5        5.57        4.46      2.31 o 
  -6  13  -4       47.11       48.50      2.38 o 
  -6  13  -3       40.20       34.06      2.41 o 
   6 -13  -3       77.60       65.80      9.41 o 
 -13  -6  -2      285.30      278.33      5.29 o 
   6 -13  -2      550.77      494.47      8.67 o 
  13   6  -1      142.80      169.30      5.23 o 
   6 -13  -1      275.67      356.86     15.61 o 
 -13  -6   0      363.95      387.74      6.17 o 
   6 -13   0      702.60      878.10     11.34 o 
  13   6   1      142.44      156.84      3.81 o 
   6 -13   1      274.99      297.89      7.71 o 
 -13  -6   2      285.23      256.09      3.53 o 
   6 -13   2      550.63      543.43      7.92 o 
  13   6   3       40.13       31.55      2.21 o 
  -6  13   3       77.48       85.80      5.93 o 
   6 -13   4       47.35       40.34      2.47 o 
  -6  13   4       91.42      103.39      6.87 o 
  13   6   5        5.53        3.23      2.32 o 
  -6  13   5       10.67       13.72      6.18 o 
   6 -13   7       15.29       14.81      3.96 o 
   7 -13  -7       20.49       22.17      1.68 o 
 -13  -7  -6       14.45       16.87      2.15 o 
  -7  13  -5      320.31      319.54      3.85 o 
  -7  13  -4      344.73      325.13      3.86 o 
   7 -13  -4      665.50      636.80     23.97 o 
 -13  -7  -3      111.35      107.54      2.85 o 
   7 -13  -3      214.96      226.22      9.59 o 
 -13  -7  -2       22.38       11.82      2.73 o 
   7 -13  -2       43.20       29.47      6.01 o 
 -13  -7  -1      496.49      480.03      6.95 o 
   7 -13  -1      958.46     1076.60     23.07 o 
 -13  -7   0       76.66       42.51      3.69 o 
   7 -13   0      147.99       93.58      7.88 o 
 -13  -7   1      499.04      466.21      6.93 o 
   7 -13   1      963.39      951.81     11.39 o 
   7 -13   2       22.70       12.67      2.17 o 
   7 -13   2       43.82       35.34      5.22 o 
 -13  -7   3      108.22      106.84      2.81 o 
  -7  13   3      208.93      223.86      6.51 o 
  13   7   4      347.18      297.48      4.04 o 
  -7  13   4      670.22      527.63      8.42 o 
 -13  -7   5      324.30      280.88      3.71 o 
  -7  13   5      626.05      545.17      9.28 o 
  -7  13   6       14.18       23.45      7.04 o 
 -13  -7   7       20.20       18.62      3.79 o 
 -13  -8  -7       14.34       13.47      1.80 o 
  -8  13  -6       35.60       34.71      2.18 o 
  -8  13  -5       33.52       38.01      2.36 o 
  -8  13  -4       76.48       70.99      2.71 o 
   8 -13  -4      147.65      164.29     18.05 o 
  -8  13  -3        1.23        0.95      2.70 o 
   8 -13  -3        2.38        2.97      5.83 o 
 -13  -8  -2      157.54      174.35      3.95 o 
   8 -13  -2      304.12      345.47      8.52 o 
 -13  -8  -1       72.11       84.96      2.92 o 
   8 -13  -1      139.21      152.21      6.00 o 
 -13  -8   0       51.03       38.42      2.63 o 
   8 -13   0       98.51       83.49      7.27 o 
   8 -13   1       72.59       90.05      2.99 o 
  -8  13   1      140.13      184.06      5.41 o 
  13   8   2      157.13      161.20      3.08 o 
  -8  13   2      303.33      336.26      7.01 o 
   8 -13   3        1.22        2.71      2.33 o 
  -8  13   3        2.35        8.87      5.29 o 
  13   8   4       76.76       69.09      2.81 o 
  -8  13   4      148.19      135.40      5.33 o 
   8 -13   5       33.71       33.48      2.68 o 
  -8  13   5       65.07       65.90      6.99 o 
  -8  13   6       35.39       33.17      7.22 o 
 -13  -8   7       14.40       11.70      3.54 o 
  -9  13  -7      109.17      106.38      2.25 o 
 -13  -9  -6        2.64       10.24      2.08 o 
  -9  13  -5      253.52      273.40      3.72 o 
  -9  13  -4       61.18       52.06      2.61 o 
   9 -13  -4      118.11      118.01     16.76 o 
  -9  13  -3      197.86      186.25      4.19 o 
   9 -13  -3      381.97      388.50      7.27 o 
 -13  -9  -2       19.06       40.94      2.91 o 
   9 -13  -2       36.80       56.24      5.57 o 
  13   9  -1      189.67      209.44      3.57 o 
   9 -13  -1      366.16      357.51      8.33 o 
 -13  -9   0        7.78      142.17      3.11 o 
   9 -13   0       15.02      158.74      6.96 o 
 -13  -9   1      191.50      217.54      3.65 o 
  -9  13   1      369.69      388.81      6.86 o 
   9 -13   2       19.89       45.01      2.88 o 
  -9  13   2       38.40       62.95      5.67 o 
 -13  -9   3      197.67      176.54      3.67 o 
  -9  13   3      381.60      365.00      8.61 o 
   9 -13   4       60.65       51.25      2.68 o 
  -9  13   4      117.09       96.97      5.21 o 
  13   9   5      252.88      235.02      4.27 o 
   9 -13   5      271.16      211.11     14.57 o 
  -9  13   5      488.19      494.85     16.63 o 
 -13  -9   6        2.86        9.40      3.25 o 
 -13  -9   7      108.20       90.85      4.01 o 
 -13 -10  -7       77.38       80.42      3.84 o 
  13  10  -6       35.35       41.91      2.17 o 
  13  10  -5        5.10        4.01      2.14 o 
 -10  13  -4       40.24       40.36      2.64 o 
  10 -13  -4       77.69      112.17      8.96 o 
 -13 -10  -3      319.36      329.92      5.25 o 
  10 -13  -3      616.53      701.03      7.90 o 
 -10  13  -2       11.64       16.53      2.93 o 
  10 -13  -2       22.46       26.01      5.81 o 
 -13 -10  -1      116.89       98.69      3.02 o 
  10 -13  -1      225.65      173.56      7.11 o 
 -13 -10   0        6.77        7.00      2.50 o 
  10 -13   0       13.07       18.94      5.99 o 
  13  10   1      116.66      104.50      3.21 o 
 -10  13   1      225.20      228.41      6.99 o 
 -13 -10   2       11.55       17.31      3.06 o 
 -10  13   2       22.30       38.98      7.24 o 
 -13 -10   3      319.52      296.89      4.31 o 
 -10  13   3      616.83      663.24     13.97 o 
  13  10   4       39.89       38.31      2.70 o 
 -10  13   4       77.00       93.95      6.76 o 
  13  10   5        5.22        6.45      2.55 o 
 -10  13   5       10.07       10.35      9.92 o 
 -10  13   6       35.50       34.40      3.43 o 
 -10  13   7       77.47       89.20      3.97 o 
  13  11  -6       27.16       24.36      1.84 o 
 -11  13  -5       77.71       85.42      2.76 o 
 -11  13  -4       82.83       78.88      3.11 o 
  11 -13  -4      159.91      169.94      9.22 o 
 -13 -11  -3       34.89       40.98      3.19 o 
  11 -13  -3       67.35       89.87      5.08 o 
 -13 -11  -2      350.31      373.26      5.04 o 
  11 -13  -2      676.26      723.97     10.72 o 
  13  11  -1       87.97       99.24      3.29 o 
  11 -13  -1      169.82      198.02      8.41 o 
  13  11   0        0.58       -1.93      2.53 o 
 -11  13   0        1.11        9.90      5.63 o 
 -13 -11   1       88.58      108.30      3.57 o 
  11 -13   1      171.00      229.66      8.25 o 
  13  11   2      351.58      374.81      5.69 o 
 -11  13   2      678.72      767.19     11.14 o 
  11 -13   3       34.45       40.29      3.44 o 
 -11  13   3       66.50       98.70      8.88 o 
  11 -13   4       82.79       71.57      3.05 o 
 -11  13   4      159.84      170.97     10.57 o 
 -11  13   5       77.58       76.64      3.24 o 
 -11  13   5      149.77      167.34     12.03 o 
 -11  13   6       26.79       19.90      3.16 o 
 -13 -12  -6       53.01       61.26      1.92 o 
 -12  13  -5        4.76        3.63      2.17 o 
 -12  13  -4        2.96        3.34      2.59 o 
  12 -13  -4        5.71        9.05      6.39 o 
 -12  13  -3      262.78      248.26      4.13 o 
  12 -13  -3      507.29      560.73      7.51 o 
 -12  13  -2        9.65       13.46      2.87 o 
  12 -13  -2       18.64       22.74      6.45 o 
 -13 -12  -1       39.10       35.09      3.40 o 
  12 -13  -1       75.49       76.88      7.36 o 
 -13 -12   0      317.01      260.26      4.43 o 
 -12  13   0      611.99      546.92      9.41 o 
  12 -13   1       39.16       37.75      2.86 o 
 -12  13   1       75.61       72.92      6.67 o 
 -13 -12   2        9.52       15.15      3.14 o 
 -12  13   2       18.37       41.90      6.43 o 
  13  12   3      262.50      240.60      5.37 o 
 -12  13   3      506.75      517.69     12.67 o 
 -13 -12   4        2.95        3.68      2.89 o 
 -12  13   4        5.70       19.06      8.38 o 
 -12  13   5        4.72        4.10      2.81 o 
  12 -13   5        6.70        7.58     10.76 o 
 -12  13   5        9.11       18.27      9.96 o 
 -13 -12   6       52.96       54.68      3.23 o 
  13 -13  -6       97.36       92.26      2.35 o 
 -13  13  -6      229.34      231.58      7.62 o 
  13  13  -5       96.85       96.31      2.35 o 
 -13  13  -4       28.47       24.66      2.56 o 
  13 -13  -4       54.96       57.74      7.05 o 
  13  13  -3       77.46       76.49      3.13 o 
  13 -13  -3      149.53      156.41      4.94 o 
 -13  13  -2       80.66       71.66      3.29 o 
  13 -13  -2      155.72      144.95      5.49 o 
 -13 -13  -1      109.94       99.16      4.26 o 
  13 -13  -1      212.24      217.45      9.10 o 
 -13  13   0        3.41        5.44      2.90 o 
  13 -13   0        6.57       20.74      6.10 o 
 -13 -13   1      108.55      103.70      3.35 o 
 -13  13   1      209.55      230.54      7.88 o 
  13 -13   2       80.74       74.54      3.54 o 
 -13  13   2      155.86      152.12      7.27 o 
 -13 -13   3       78.04       86.33      4.14 o 
 -13  13   3      150.65      179.34      7.80 o 
  13 -13   4       28.09       32.27      3.47 o 
 -13  13   4       54.23       81.04      9.05 o 
  13 -13   4      230.94      223.74     17.80 o 
  13  13   5       98.69       98.68      3.18 o 
  13 -13   5      158.15      154.54     11.90 o 
 -13 -13   6       96.02       82.20      2.76 o 
 -14  13  -5       44.78       86.97      2.02 o 
  14 -13  -5       86.46      126.21     10.90 o 
  13  14  -4      118.50      131.19      3.23 o 
  14 -13  -4      228.76      259.16      8.13 o 
 -14  13  -3      101.37      114.50      3.29 o 
  14 -13  -3      195.69      233.14      5.72 o 
 -14  13  -2        6.87       10.65      2.68 o 
  14 -13  -2       13.25       24.75      6.16 o 
 -13 -14  -1      157.89      182.50      4.44 o 
  14 -13  -1      304.81      405.59     10.85 o 
 -13 -14   0      293.99      287.85      5.02 o 
 -14  13   0      567.54      577.99      9.52 o 
 -13 -14   1      157.83      186.85      3.84 o 
 -14  13   1      304.69      388.43      8.85 o 
 -13 -14   2        6.83       12.91      2.73 o 
 -14  13   2       13.19       21.45      6.15 o 
 -13 -14   3      101.39      127.42      4.51 o 
 -14  13   3      195.74      252.20      9.95 o 
 -13 -14   4      118.47      130.16      4.11 o 
 -14  13   4      228.70      263.77     10.13 o 
  14 -13   4      138.22      126.75     14.65 o 
  13  14   5       45.06       84.80      2.81 o 
  14 -13   5       69.10      121.84     10.30 o 
  14 -12  -6      141.84      131.57      2.36 o 
 -14  12  -5       63.73       68.45      2.45 o 
  14 -12  -5      123.04      138.44      8.32 o 
  12  14  -4      216.85      207.81      3.97 o 
  14 -12  -4      418.63      425.06      9.74 o 
  12  14  -3       88.48       80.97      3.13 o 
  14 -12  -3      170.82      155.02      5.26 o 
 -12 -14  -2       13.62        9.82      2.48 o 
  14 -12  -2       26.29       27.39      4.97 o 
 -12 -14  -1      189.59      171.17      4.11 o 
  14 -12  -1      366.00      355.36     10.81 o 
  14 -12   0      204.70      168.54      3.74 o 
 -14  12   0      395.18      338.66      8.81 o 
 -12 -14   1      188.87      172.16      3.66 o 
 -14  12   1      364.61      390.42      9.48 o 
  12  14   2       13.61       11.30      2.78 o 
 -14  12   2       26.28       28.56      6.34 o 
  12  14   3       89.24       78.98      3.53 o 
 -14  12   3      172.27      157.06      7.48 o 
 -12 -14   4      218.00      205.24      5.44 o 
 -14  12   4      420.85      384.79     16.69 o 
 -12 -14   5       63.90       70.12      3.02 o 
  14 -12   5       68.09       60.25      9.89 o 
 -12 -14   6      140.85      123.38      3.15 o 
  14 -11  -6        6.81        7.99      1.94 o 
 -14  11  -5        0.12        0.36      2.27 o 
  14 -11  -5        0.23       -1.91      7.29 o 
 -14  11  -4       19.83       15.79      2.62 o 
  14 -11  -4       38.28       38.61      6.75 o 
 -11 -14  -3       26.50       30.12      2.82 o 
  14 -11  -3       51.16       60.72      5.12 o 
 -14  11  -2        9.89        9.57      2.42 o 
  14 -11  -2       19.10       27.96      5.07 o 
  11  14  -1       96.66       90.71      3.43 o 
  14 -11  -1      186.61      201.20      9.65 o 
  14 -11   0       25.31       16.49      2.46 o 
 -14  11   0       48.86       28.02      6.30 o 
 -11 -14   1       97.14       97.23      3.60 o 
 -14  11   1      187.54      206.26      7.86 o 
  11  14   2        9.79       11.75      2.83 o 
 -14  11   2       18.90       35.08      6.53 o 
  14 -11   3       26.56       26.86      2.78 o 
 -14  11   3       51.28       65.32      6.71 o 
 -11 -14   4       19.78       15.14      2.46 o 
 -11 -14   5        0.14       -0.37      3.29 o 
 -11 -14   6        6.80       10.28      1.99 o 
  10  14  -6       24.16       21.14      2.20 o 
 -14  10  -5       32.01       34.15      2.63 o 
  14 -10  -5       61.80       54.98      8.15 o 
 -14  10  -4       59.47       54.29      2.78 o 
  14 -10  -4      114.81      106.96      6.68 o 
 -10 -14  -3       12.53        9.15      2.46 o 
  14 -10  -3       24.19       21.57      6.34 o 
  10  14  -2        4.61        1.46      2.32 o 
  14 -10  -2        8.89       -1.87      7.23 o 
 -10 -14  -1       92.25       74.33      3.38 o 
  14 -10  -1      178.09      162.06      7.72 o 
  14 -10   0      260.52      251.42      4.08 o 
 -14  10   0      502.93      557.58      8.51 o 
  10  14   1       92.43       89.63      3.59 o 
 -14  10   1      178.43      167.38      7.49 o 
 -10 -14   2        5.06        1.36      2.58 o 
 -14  10   2        9.77       13.59      6.16 o 
  14 -10   3       12.43        9.94      2.86 o 
 -14  10   3       24.00       13.68      7.81 o 
  14 -10   4       59.00       46.70      2.38 o 
 -14  10   5       32.76       29.11      4.48 o 
  14 -10   6       24.42       19.06      2.66 o 
  14  -9  -6       60.30       76.76      2.83 o 
  14  -9  -6      116.40      143.76     11.77 o 
 -14   9  -5       36.22       33.71      2.32 o 
  14  -9  -5       69.91       59.86      8.77 o 
 -14   9  -4       43.77       40.93      2.44 o 
  14  -9  -4       84.50       75.51      6.39 o 
 -14   9  -3       55.20       54.36      2.84 o 
  14  -9  -3      106.56      120.39      6.37 o 
   9  14  -2      175.68      167.15      3.65 o 
  14  -9  -2      339.14      390.65      8.86 o 
 -14   9  -1       98.01       91.22      2.93 o 
  14  -9  -1      189.20      186.49      7.21 o 
  14  -9   0        3.63        3.35      2.35 o 
 -14   9   0        7.00        4.41      5.83 o 
   9  14   1       97.99       93.97      3.23 o 
  14  -9   1      189.17      188.31      5.95 o 
  14  -9   2      175.80      176.44      3.85 o 
 -14   9   2      339.37      345.22     10.10 o 
  -9 -14   3       55.16       51.24      3.02 o 
 -14   9   3      106.49       91.49     11.72 o 
   9  14   4       43.99       38.09      2.39 o 
  -9 -14   5       36.31       31.87      3.69 o 
   9  14   6       59.83       73.18      4.05 o 
  14  -8  -7       53.93       85.32      2.43 o 
 -14   8  -6      192.78      248.04      4.28 o 
  14  -8  -6      372.17      418.89     15.77 o 
 -14   8  -5      147.12      143.69      2.92 o 
  14  -8  -5      284.02      273.42     11.06 o 
 -14   8  -4      142.65      160.56      3.23 o 
  14  -8  -4      275.39      312.54      8.46 o 
  14  -8  -3      440.33      462.71      4.75 o 
  14  -8  -3      850.06      889.17     11.90 o 
  -8 -14  -2       34.85      150.88      3.30 o 
  14  -8  -2       67.27      210.71      8.85 o 
  14  -8  -1       99.87      380.18      4.19 o 
  14  -8  -1      192.80      420.25      8.27 o 
   8  14   0        0.09        5.10      2.24 o 
 -14   8   0        0.17       -0.05      4.94 o 
  14  -8   1      100.92      376.35      4.31 o 
 -14   8   1      194.82      455.09      7.52 o 
  14  -8   2       34.42      158.95      3.52 o 
 -14   8   2       66.45      178.22      8.23 o 
  14  -8   3      441.51      452.29      4.77 o 
 -14   8   3      852.33      811.08     25.26 o 
   8  14   4      142.59      145.61      3.08 o 
   8  14   5      146.94      130.86      3.98 o 
 -14   8   6      192.68      236.79      9.37 o 
 -14   8   7       53.59       88.04      5.47 o 
  14  -7  -7       86.04       85.29      2.19 o 
  -7 -14  -6       63.30       70.72      2.71 o 
  14  -7  -6      122.20      119.42     12.39 o 
 -14   7  -5      150.37      151.21      3.18 o 
  14  -7  -5      290.30      263.41     10.92 o 
 -14   7  -4       28.96       33.42      2.41 o 
  14  -7  -4       55.91       52.60      6.83 o 
  -7 -14  -3      222.61      218.00      3.13 o 
  14  -7  -3      429.74      430.34      8.41 o 
  -7 -14  -2       51.43       53.72      2.71 o 
  14  -7  -2       99.29      102.51      6.67 o 
   7  14  -1      118.85       91.81      2.62 o 
  14  -7  -1      229.44      173.42      8.37 o 
  -7 -14   0       77.41       60.76      2.30 o 
  14  -7   0      149.44      121.29      5.42 o 
  14  -7   1      118.74       95.73      3.07 o 
 -14   7   1      229.23      187.24      5.82 o 
  14  -7   2       51.74       58.95      2.82 o 
 -14   7   2       99.88      118.10      8.27 o 
  14  -7   3      222.68      215.00      3.95 o 
   7  14   4       28.90       32.60      2.60 o 
  -7 -14   5      150.58      129.40      3.35 o 
   7  14   6       63.38       68.25      4.92 o 
  -7 -14   7       85.93       58.94      3.57 o 
  14  -6  -7       44.99       50.43      2.35 o 
 -14   6  -6       49.48       50.30      2.42 o 
  14  -6  -6       95.52       94.31     12.41 o 
  -6 -14  -5       69.56       59.31      2.86 o 
  14  -6  -5      134.29      103.91     10.53 o 
 -14   6  -4      262.97      265.71      3.57 o 
  14  -6  -4      507.66      519.08     11.76 o 
 -14   6  -3       84.52       81.25      2.44 o 
  14  -6  -3      163.16      186.07      6.38 o 
  -6 -14  -2       78.83       85.89      2.59 o 
  14  -6  -2      152.18      145.17      7.86 o 
   6  14  -1      275.50      236.17      3.36 o 
  14  -6  -1      531.84      486.47     11.57 o 
  -6 -14   0      325.16      349.03      3.92 o 
 -14   6   0      627.72      638.41     11.63 o 
  -6 -14   1      275.97      245.35      4.40 o 
 -14   6   1      532.76      428.57      9.37 o 
  -6 -14   2       78.99       83.94      3.16 o 
  14  -6   2      152.50      166.91     10.54 o 
  14  -6   3       84.32       83.63      3.20 o 
  -6 -14   4      264.81      239.53      4.31 o 
  -6 -14   5       69.86       56.58      2.86 o 
   6  14   6       49.33       44.00      4.16 o 
   5  14  -7       10.87       13.78      2.08 o 
   5  14  -6       15.26       14.95      2.13 o 
 -14   5  -5      122.39      114.57      3.18 o 
  14  -5  -5      236.26      192.94     11.85 o 
 -14   5  -4      151.13      162.68      2.95 o 
  14  -5  -4      291.75      250.27     11.58 o 
   5  14  -3       48.63       40.29      2.05 o 
  14  -5  -3       93.89       70.40      6.28 o 
  -5 -14  -2      189.86      167.90      3.00 o 
  14  -5  -2      366.52      323.86     10.19 o 
  -5 -14  -1       69.54       77.01      3.58 o 
  14  -5  -1      134.25       86.18     15.12 o 
  14  -5   0      144.51      125.36      4.36 o 
  14  -5   0      278.97      247.33     10.40 o 
  14  -5   1       69.53       67.40      2.85 o 
 -14   5   1      134.22      132.27     11.02 o 
  14  -5   2      189.67      162.60      3.29 o 
 -14   5   2      366.16      316.81     13.85 o 
  14  -5   3       48.42       42.29      2.54 o 
  -5 -14   4      151.00      147.78      4.41 o 
   5  14   5      121.76       94.83      4.01 o 
  14  -5   6       15.19       15.34      3.60 o 
 -14   5   7       10.77       13.85      4.82 o 
  14  -4  -7       10.28        9.44      1.69 o 
   4  14  -6       25.64       25.63      2.26 o 
   4  14  -5       25.03       24.66      2.44 o 
   4  14  -4      393.60      388.05      3.75 o 
  14  -4  -4      759.85      645.80     22.71 o 
 -14   4  -3      637.35      594.32      4.16 o 
  14  -4  -3     1230.41     1125.64     12.80 o 
  -4 -14  -2      703.84      674.80      4.62 o 
  14  -4  -2     1358.76     1378.52     19.40 o 
  14  -4  -1      164.52      160.03      4.27 o 
  14  -4   0     1064.67     1014.56      8.16 o 
  14  -4   0     2055.33     2000.62     20.40 o 
  -4 -14   1      164.25      155.84      3.54 o 
 -14   4   1      317.08      282.87     16.75 o 
  14  -4   2      704.72      663.67      5.46 o 
  14  -4   3      637.61      565.90      4.64 o 
   4  14   4      398.33      345.93      4.93 o 
   4  14   5       25.03       22.08      2.77 o 
 -14   4   6       25.83       26.31      5.45 o 
   4  14   7       10.23        7.76      3.35 o 
   3  14  -7       18.74       26.71      1.82 o 
   3  14  -6       17.15       17.86      2.21 o 
  -3 -14  -5       43.26       47.82      2.59 o 
  14  -3  -5       83.52       85.49     14.95 o 
   3  14  -4       29.91       37.84      2.17 o 
  14  -3  -4       57.74       56.84     14.10 o 
  -3 -14  -3      120.75      137.43      2.71 o 
  14  -3  -3      233.10      249.17     12.19 o 
  -3 -14  -2      142.21      230.83      2.94 o 
  -3 -14  -1      236.31      262.57      4.99 o 
  14  -3   0       75.55      216.37      4.58 o 
   3  14   1      236.49      252.15      4.21 o 
  14  -3   2      141.70      218.02      3.25 o 
  14  -3   3      121.28      129.31      2.69 o 
 -14   3   4       29.81       31.78      2.85 o 
 -14   3   5       43.62       34.14      2.71 o 
  -3 -14   7       18.43       16.74      3.76 o 
   2  14  -7       35.68       36.40      1.81 o 
  14  -2  -6        0.20       -0.62      2.05 o 
  14  -2  -5      103.93       84.18      2.64 o 
  14  -2  -5      200.65      142.86     15.97 o 
  -2 -14  -4      105.82      104.97      2.59 o 
  -2 -14  -3      343.60      320.90      3.30 o 
  14  -2  -3      663.32      615.14     14.89 o 
 -14   2  -2       89.30       49.37      2.06 o 
  14  -2  -1       54.56       47.67      3.61 o 
  14  -2   0       90.21       94.59      3.66 o 
   2  14   1       54.68       44.51      2.94 o 
  14  -2   2       89.15       46.72      2.37 o 
  14  -2   3      342.44      310.63      3.41 o 
  -2 -14   4      107.90       96.12      3.27 o 
 -14   2   5      103.53       72.94      3.07 o 
  -2 -14   7       35.45       29.30      4.34 o 
   1  14  -7       10.64        9.24      1.69 o 
  -1 -14  -6       18.51       19.75      2.24 o 
  -1 -14  -5       50.23       51.31      2.50 o 
  14  -1  -5       96.97      102.51     14.70 o 
  -1 -14  -4      331.85      299.18      3.39 o 
  -1 -14  -3       57.05       37.73      1.95 o 
  14  -1  -3      110.14       42.56     13.11 o 
  14  -1  -2      835.55      749.97      7.71 o 
  14  -1  -1       26.22       11.84      3.28 o 
  14  -1   0      195.35      158.79      4.13 o 
   1  14   1       26.32       10.04      2.50 o 
  14  -1   2      836.46      730.52      5.14 o 
  14  -1   3       57.04       37.93      2.24 o 
  -1 -14   4      331.86      280.97      4.00 o 
  -1 -14   5       50.12       44.08      2.97 o 
  -1 -14   7       10.73       -4.40      5.24 o 
  14   0  -7       16.17       12.54      1.81 o 
   0  14  -6       59.15       55.54      2.40 o 
   0 -14  -5        2.38        0.54      2.12 o 
  14   0  -5        4.59        1.42     12.42 o 
   0  14  -5       47.61       64.47     12.78 o 
   0 -14  -4      101.10       95.51      2.42 o 
   0  14  -3      230.01      213.20      2.76 o 
  14   0  -2      325.81      294.23      5.27 o 
  14   0  -1       98.30       74.04      3.97 o 
  14   0   0       47.29       45.20      3.60 o 
   0 -14   1       98.06       68.81      2.79 o 
  14   0   2      330.30      291.59      3.45 o 
  14   0   3      229.66      193.87      3.02 o 
  14   0   4      101.83       90.07      3.10 o 
 -14   0   5        2.34       -1.80      2.28 o 
   0  14   6       59.87       64.28      5.88 o 
  -1  14  -7       15.29       14.70      2.13 o 
  -1  14  -6       51.34       54.75      2.60 o 
  -1  14  -5       48.61       48.74      2.41 o 
  -1  14  -4      348.18      352.21      3.45 o 
  -1  14  -3       80.70       89.89      2.18 o 
   1 -14  -3      155.80      139.42     15.35 o 
   1 -14  -2      900.61      894.94      8.22 o 
  14   1  -1      177.90      135.27      5.01 o 
   1 -14   0      143.48      150.08      4.87 o 
  -1  14   1      178.38      141.10      3.37 o 
   1 -14   1      344.36      283.72     17.42 o 
  14   1   2      899.18      866.16      5.48 o 
 -14  -1   3       80.50       81.74      2.46 o 
   1 -14   4      349.21      316.25      4.23 o 
   1 -14   5       48.66       44.15      2.75 o 
 -14  -1   6       51.10       61.28      9.12 o 
  14   2  -7       15.84       16.13      2.10 o 
  -2  14  -6       80.47      122.34      2.71 o 
 -14  -2  -5       58.93       94.38      2.49 o 
  -2  14  -4       46.73       77.10      2.37 o 
  -2  14  -3      180.84      167.67      2.60 o 
   2 -14  -3      349.12      276.08     17.73 o 
  14   2  -2      189.78      599.99      5.24 o 
 -14  -2  -1      110.89      111.24      4.15 o 
   2 -14   0       19.05       25.41      3.65 o 
   2 -14   1      110.98      110.52      3.47 o 
   2 -14   1      214.25      223.99     16.62 o 
  14   2   2      186.41      553.59      5.31 o 
  -2  14   2      359.86      758.80     18.02 o 
  -2  14   3      180.68      153.19      2.77 o 
   2 -14   4       47.32       68.15      3.40 o 
  14   2   5       58.91       77.08      2.75 o 
 -14  -2   6       79.58      105.23      6.52 o 
  -2  14   7       15.91       25.57      4.64 o 
   3 -14  -7      180.66      194.74      2.74 o 
   3 -14  -6       12.37        9.48      2.11 o 
   3 -14  -5       53.66       64.08      2.58 o 
 -14  -3  -4      571.94      595.82      4.49 o 
   3 -14  -4     1104.13     1171.25     27.76 o 
 -14  -3  -3       23.91       14.80      2.01 o 
 -14  -3  -2      124.05      118.87      2.67 o 
   3 -14  -2      239.47      202.91     15.99 o 
 -14  -3  -1       40.96       42.42      3.41 o 
   3 -14  -1       79.08       62.10     12.08 o 
  -3  14   0      119.02      112.76      4.59 o 
   3 -14   0      229.77      251.23     13.17 o 
  14   3   1       40.94       45.71      2.84 o 
   3 -14   1       79.03       72.61     13.45 o 
  -3  14   2      124.09      118.73      3.30 o 
  -3  14   2      239.55      224.21     11.21 o 
 -14  -3   3       23.68       14.41      2.22 o 
  -3  14   3       45.72       43.20     11.75 o 
   3 -14   4      571.74      524.77      5.82 o 
 -14  -3   5       53.70       52.18      2.98 o 
 -14  -3   6       12.35       11.82      5.51 o 
 -14  -3   7      180.72      185.35      5.50 o 
  14   4  -7        6.24        8.05      1.89 o 
  14   4  -6      133.74      117.64      2.89 o 
   4 -14  -5      443.42      428.40      4.30 o 
  -4  14  -4      227.39      256.10      3.66 o 
  -4  14  -3       16.84       19.32      2.19 o 
   4 -14  -3       32.50       20.10     13.52 o 
 -14  -4  -2       35.58       31.45      2.01 o 
   4 -14  -2       68.68       43.24      9.24 o 
  14   4  -1      126.85      115.18      5.75 o 
   4 -14  -1      244.88      226.84     15.00 o 
  -4  14   0       21.17        8.51      4.54 o 
   4 -14   0       40.87       24.18      9.77 o 
  14   4   1      127.64      108.07      3.28 o 
   4 -14   1      246.40      214.99     16.27 o 
   4 -14   2       37.05       30.98      2.36 o 
   4 -14   2       71.52       85.07      8.12 o 
   4 -14   3       17.13       16.38      2.08 o 
  -4  14   3       33.08       34.79      6.74 o 
   4 -14   4      226.95      213.77      4.12 o 
  -4  14   4      438.13      435.65     17.35 o 
   4 -14   5      443.78      374.12      5.14 o 
 -14  -4   7        6.09       11.88      4.03 o 
  14   5  -7       30.21       27.62      1.74 o 
 -14  -5  -6        5.68        4.70      2.11 o 
  -5  14  -5       95.81       96.93      3.03 o 
  -5  14  -4       13.59        6.57      2.24 o 
  -5  14  -3      119.97      117.25      2.77 o 
   5 -14  -3      231.60      199.04     15.93 o 
  -5  14  -2      135.99      128.40      2.56 o 
   5 -14  -2      262.53      244.57      9.59 o 
  14   5  -1      190.29      178.23      5.29 o 
   5 -14  -1      367.36      374.49     16.91 o 
 -14  -5   0       21.22        9.24      3.83 o 
   5 -14   0       40.96        5.75     12.13 o 
  -5  14   1      190.54      169.88      3.41 o 
   5 -14   1      367.83      318.44     17.25 o 
  14   5   2      135.88      128.43      3.00 o 
  -5  14   2      262.32      288.89      7.51 o 
  -5  14   3      120.25      112.60      2.68 o 
  -5  14   3      232.14      253.25      8.49 o 
   5 -14   4       13.76        4.84      2.52 o 
  -5  14   4       26.56       18.96      6.15 o 
  14   5   5       95.74       74.15      3.50 o 
  -5  14   7       30.33       41.57      4.49 o 
  -6  14  -7       69.61       56.73      1.82 o 
   6 -14  -6       36.47       39.02      2.28 o 
  -6  14  -5       91.60       90.19      2.76 o 
  -6  14  -4      185.81      172.36      3.24 o 
   6 -14  -4      358.70      354.53     20.08 o 
  -6  14  -3      111.96      110.08      2.96 o 
   6 -14  -3      216.13      223.09     16.93 o 
 -14  -6  -2      192.80      193.28      3.57 o 
   6 -14  -2      372.19      371.23      7.60 o 
 -14  -6  -1      183.21      177.26      3.99 o 
   6 -14  -1      353.69      338.37     10.22 o 
 -14  -6   0        0.06       -2.53      2.53 o 
   6 -14   0        0.12       -2.45      9.45 o 
 -14  -6   1      180.47      176.40      3.33 o 
  -6  14   1      348.39      336.46      7.28 o 
  14   6   2      193.54      182.37      3.35 o 
  -6  14   2      373.63      411.45      7.69 o 
  14   6   3      110.35      103.96      2.96 o 
  -6  14   3      213.03      240.16      8.34 o 
  14   6   4      184.57      152.93      3.40 o 
  -6  14   4      356.30      307.12      7.55 o 
   6 -14   5       90.53       64.99      3.75 o 
  -6  14   5      174.76      133.78     10.55 o 
 -14  -6   7       70.30       57.27      3.20 o 
  14   7  -7       59.59       80.50      2.07 o 
 -14  -7  -6       25.82       49.82      2.21 o 
  -7  14  -5       16.82       53.56      2.50 o 
   7 -14  -4       21.68       24.90      2.37 o 
   7 -14  -4       41.85       64.78     15.52 o 
   7 -14  -3        5.39       63.33      2.67 o 
   7 -14  -3       10.41       92.99      8.88 o 
 -14  -7  -2      135.55      141.71      3.84 o 
   7 -14  -2      261.68      248.23      6.94 o 
 -14  -7  -1      131.95      126.81      3.49 o 
   7 -14  -1      254.74      239.26      7.88 o 
 -14  -7   0       89.14      125.22      3.02 o 
   7 -14   0      172.09      210.26      7.52 o 
  14   7   1      131.92      130.72      3.33 o 
   7 -14   1      254.67      241.24      5.68 o 
  14   7   2      135.46      130.78      3.15 o 
  -7  14   2      261.50      265.51      7.17 o 
  14   7   3        5.35       62.31      2.84 o 
  -7  14   3       10.34       70.91      5.69 o 
  14   7   4       21.86       24.24      2.44 o 
  -7  14   4       42.19       36.49      4.47 o 
   7 -14   5       16.99       52.12      3.14 o 
  -7  14   5       32.81       50.00      6.43 o 
  -7  14   7       59.52       92.84      4.57 o 
  -8  14  -7       43.34       51.27      2.68 o 
 -14  -8  -6        1.59        4.22      1.77 o 
  -8  14  -5      298.57      288.28      3.49 o 
   8 -14  -4      132.82      118.29      2.88 o 
   8 -14  -4      256.41      259.21     19.02 o 
  -8  14  -3      226.40      224.09      4.33 o 
   8 -14  -3      437.07      437.38      8.27 o 
 -14  -8  -2       88.46       86.96      3.44 o 
   8 -14  -2      170.78      186.39      6.37 o 
  -8  14  -1      292.43      247.00      4.37 o 
   8 -14  -1      564.54      551.61     11.18 o 
 -14  -8   0       73.70       49.45      2.55 o 
   8 -14   0      142.28       92.09      6.82 o 
 -14  -8   1      294.18      258.03      4.03 o 
   8 -14   1      567.91      516.64      6.93 o 
 -14  -8   2       89.01       83.38      2.85 o 
  -8  14   2      171.84      186.20      6.59 o 
   8 -14   3      229.15      211.76      3.54 o 
  -8  14   3      442.37      461.80     10.10 o 
   8 -14   4      135.37      112.58      3.04 o 
  -8  14   4      261.32      226.00      5.75 o 
  14   8   5      300.25      257.96      5.19 o 
  -8  14   5      579.63      571.94     15.97 o 
  -8  14   6        1.67       -3.34      3.34 o 
  -8  14   7       42.66       48.98      3.74 o 
   9 -14  -6       62.30       57.99      2.17 o 
  -9  14  -5       32.93       33.34      2.24 o 
  -9  14  -4        2.89        4.14      2.31 o 
   9 -14  -4        5.58       15.55     14.52 o 
  -9  14  -3       51.20       53.12      3.40 o 
   9 -14  -3       98.84      109.72      5.68 o 
  -9  14  -2      130.88      111.24      3.97 o 
   9 -14  -2      252.66      224.38      7.66 o 
 -14  -9  -1       88.68       72.32      3.25 o 
   9 -14  -1      171.20      149.19      7.85 o 
 -14  -9   0       54.88       60.96      2.75 o 
   9 -14   0      105.94      109.60      6.04 o 
 -14  -9   1       88.81       73.71      3.11 o 
  -9  14   1      171.44      153.55      5.42 o 
 -14  -9   2      130.55      107.39      4.46 o 
  -9  14   2      252.03      224.66      7.26 o 
   9 -14   3       51.09       52.10      2.75 o 
  -9  14   3       98.63      125.33      7.07 o 
  14   9   4        2.96        1.93      2.41 o 
  -9  14   4        5.71       16.02      6.37 o 
  14   9   5       33.15       31.54      3.04 o 
  -9  14   5       63.99       51.98      9.80 o 
  -9  14   6       62.55       46.03      3.74 o 
  14  10  -6        7.86        8.39      1.63 o 
 -10  14  -5       69.89       65.60      2.27 o 
 -10  14  -4       85.31       84.01      3.02 o 
  10 -14  -4      164.69      152.07      9.22 o 
 -10  14  -3      110.01       99.78      4.09 o 
  10 -14  -3      212.38      212.01      5.67 o 
 -10  14  -2      294.91      269.27      5.06 o 
  10 -14  -2      569.32      550.61      8.70 o 
 -14 -10  -1       53.35       49.96      3.51 o 
  10 -14  -1      102.99      107.05      7.42 o 
  14  10   0       13.62        7.76      2.59 o 
  10 -14   0       26.29       20.89      6.40 o 
 -14 -10   1       53.38       50.72      3.23 o 
 -10  14   1      103.05       98.79      5.35 o 
 -14 -10   2      294.69      274.10      5.10 o 
  10 -14   2      568.90      545.93      9.09 o 
  10 -14   3      110.01       92.91      3.66 o 
 -10  14   3      212.37      206.11      7.90 o 
  10 -14   4       84.29       71.22      3.00 o 
 -10  14   4      162.72      181.14      9.58 o 
 -14 -10   5       69.87       60.21      3.54 o 
 -10  14   5      134.89      119.08     10.82 o 
 -14 -10   6        7.82        4.91      2.53 o 
 -14 -11  -6       18.04       18.85      1.50 o 
 -11  14  -5       27.79       26.23      2.11 o 
 -11  14  -4      213.17      211.14      3.94 o 
  11 -14  -4      411.52      405.56      8.21 o 
 -11  14  -3       57.61       54.05      3.58 o 
  11 -14  -3      111.22      109.41      5.27 o 
 -14 -11  -2       95.53       96.52      4.06 o 
  11 -14  -2      184.42      183.22      5.98 o 
 -14 -11  -1      294.94      283.35      5.13 o 
  11 -14  -1      569.37      573.90     11.52 o 
 -14 -11   0       26.70       23.91      3.09 o 
  11 -14   0       51.54       47.58      5.98 o 
  11 -14   1      295.16      286.42      4.60 o 
 -11  14   1      569.81      663.97     10.00 o 
  14  11   2       95.97       93.75      3.46 o 
 -11  14   2      185.26      206.52      7.52 o 
  14  11   3       57.52       46.49      3.27 o 
 -11  14   3      111.04      113.01      7.56 o 
  14  11   4      213.21      202.59      4.65 o 
 -11  14   4      411.61      443.18     11.87 o 
 -11  14   5       28.03       21.19      2.55 o 
 -11  14   5       54.11       50.13      9.39 o 
 -14 -11   6       18.20       12.41      3.06 o 
  11 -14   6       67.49       66.50      6.42 o 
  14  12  -6       24.48       39.07      2.11 o 
 -12  14  -5      120.28      128.50      2.54 o 
 -12  14  -4       93.05      103.20      3.30 o 
  12 -14  -4      179.64      192.90      7.42 o 
 -12  14  -3      192.30      208.84      4.63 o 
  12 -14  -3      371.23      446.04      6.77 o 
 -14 -12  -2      175.23      188.15      4.78 o 
  12 -14  -2      338.28      326.12      7.73 o 
  14  12  -1      375.51      382.29      5.69 o 
  12 -14  -1      724.92      801.83     13.11 o 
 -14 -12   0        9.45        8.36      2.78 o 
  12 -14   0       18.24       13.97      5.63 o 
 -14 -12   1      378.18      385.07      4.65 o 
 -12  14   1      730.07      878.86     12.00 o 
 -14 -12   2      174.92      189.06      4.08 o 
 -12  14   2      337.69      358.49      7.22 o 
  14  12   3      189.19      213.85      4.71 o 
 -12  14   3      365.22      406.65      9.26 o 
 -14 -12   4       94.31      106.88      4.22 o 
 -12  14   4      182.06      204.77      9.41 o 
  14  12   5      121.22      120.54      3.08 o 
 -12  14   5      234.02      259.41     11.80 o 
 -14 -12   6       24.40       40.29      2.98 o 
 -13  14  -5      122.38      123.42      2.19 o 
 -13  14  -4       48.36       56.77      3.05 o 
  13 -14  -4       93.35      107.94      6.31 o 
 -13  14  -3        9.53        3.72      2.88 o 
  13 -14  -3       18.40       21.69      4.01 o 
 -14 -13  -2        3.88        1.21      3.76 o 
  13 -14  -2        7.49        8.24      7.07 o 
 -14 -13  -1       15.53       17.02      3.42 o 
  13 -14  -1       29.97       28.55      7.58 o 
 -14 -13   0       27.37       20.08      2.94 o 
  13 -14   0       52.85       47.16      6.07 o 
  14  13   1       15.61       17.15      2.81 o 
 -13  14   1       30.14       27.57      6.25 o 
  13 -14   2        3.92        2.89      3.09 o 
 -13  14   2        7.56        2.73      6.64 o 
  13 -14   3        9.62        9.63      2.91 o 
 -13  14   3       18.57       32.87      7.20 o 
 -14 -13   4       48.09       50.58      3.12 o 
 -13  14   4       92.84      109.49      8.19 o 
  14  13   5      122.13      112.48      2.92 o 
  13 -14   5      164.05      174.46     10.87 o 
 -13  14   5      235.77      262.93     10.84 o 
  14  13   6       32.08       29.85      4.10 o 
  13 -14   6       49.62       54.11      6.42 o 
 -14  14  -5       98.82       92.67      2.55 o 
 -14  14  -4       45.97       49.96      2.98 o 
  14 -14  -4       88.74      121.83      6.52 o 
 -14  14  -3       74.55       68.58      3.49 o 
  14 -14  -3      143.92      134.46      5.62 o 
 -14 -14  -2        0.03        0.73      3.54 o 
  14 -14  -2        0.06        2.98      6.62 o 
 -14 -14  -1       14.11        9.11      3.45 o 
  14 -14  -1       27.25       20.32      6.73 o 
  14  14   0        7.41       11.08      2.77 o 
 -14  14   0       14.30       20.05      5.57 o 
 -14 -14   1       13.88       13.63      2.82 o 
 -14  14   1       26.80       12.79      5.53 o 
 -14 -14   2        0.06        0.50      2.46 o 
 -14  14   2        0.11       -0.48      9.02 o 
  14  14   3       76.14       66.75      3.49 o 
 -14  14   3      146.99      161.52      6.22 o 
  14  14   4       44.93       48.00      3.01 o 
 -14  14   4       86.73      114.89      6.08 o 
  14 -14   4      172.72      176.91     14.56 o 
 -14 -14   5       97.45       92.23      2.30 o 
 -14  14   5      188.12      198.83      9.11 o 
  14 -14   5      157.70      158.42      8.95 o 
 -15  14  -5       33.32       25.11      1.63 o 
 -15  14  -4       23.97       15.84      2.89 o 
  15 -14  -4       46.27       62.49      9.46 o 
 -15  14  -3       10.10       13.64      3.02 o 
  15 -14  -3       19.50       23.88      4.43 o 
 -14 -15  -2        3.34        1.91      2.95 o 
  15 -14  -2        6.44       11.85      6.05 o 
 -14 -15  -1      189.77      189.77      5.07 o 
  15 -14  -1      366.36      418.53      8.96 o 
  14  15   0      212.21      196.12      4.31 o 
 -15  14   0      409.68      403.50      8.79 o 
 -14 -15   1      189.83      187.95      4.06 o 
  15 -14   1      366.47      409.52     12.41 o 
 -14 -15   2        3.37        0.98      2.97 o 
 -15  14   2        6.50        1.64      9.15 o 
 -14 -15   3       10.08       12.33      2.77 o 
 -15  14   3       19.47       27.21      7.00 o 
 -14 -15   4       24.16       22.46      2.50 o 
 -15  14   4       46.65       38.50      6.40 o 
  15 -14   4       37.81       23.24     11.66 o 
  15 -14   5       33.55       24.27      1.87 o 
 -15  14   5       64.77       56.38      6.25 o 
  15 -14   5       40.09       23.12      5.02 o 
 -15  13  -5       65.80       61.69      1.81 o 
 -15  13  -4      135.03      141.95      3.24 o 
  15 -13  -4      260.67      293.29      7.59 o 
 -15  13  -3      170.66      170.84      3.62 o 
  15 -13  -3      329.46      346.16      7.15 o 
 -13 -15  -2      231.29      233.07      4.14 o 
  15 -13  -2      446.51      501.69     10.15 o 
 -13 -15  -1      188.09      165.26      4.15 o 
  15 -13  -1      363.10      359.71      8.96 o 
 -13 -15   0        8.43        8.07      2.46 o 
 -15  13   0       16.27       18.01      6.39 o 
  13  15   1      190.13      167.39      3.67 o 
  15 -13   1      367.04      383.47      8.40 o 
 -13 -15   2      231.45      233.96      3.97 o 
 -15  13   2      446.80      479.37     11.52 o 
 -13 -15   3      168.99      175.77      4.63 o 
 -15  13   3      326.24      372.70     10.74 o 
 -13 -15   4      137.33      137.79      3.70 o 
 -15  13   4      265.12      283.65      9.53 o 
  15 -13   4      147.22      190.59     14.98 o 
 -13 -15   5       64.76       64.32      2.06 o 
  15 -13   5       99.27       88.50      8.46 o 
 -15  12  -5       25.56       19.75      1.60 o 
  15 -12  -5       49.35       40.39      6.12 o 
 -15  12  -4       21.28       15.14      2.53 o 
  15 -12  -4       41.08       37.59      5.84 o 
 -12 -15  -3       46.72       41.68      2.86 o 
  15 -12  -3       90.19       83.61      4.56 o 
 -12 -15  -2       20.57       14.57      2.59 o 
  15 -12  -2       39.71       40.48      5.34 o 
 -12 -15  -1      148.08      134.84      3.58 o 
  15 -12  -1      285.87      285.42     10.47 o 
 -12 -15   0      741.99      716.34      6.10 o 
 -15  12   0     1432.42     1436.55     15.68 o 
  12  15   1      147.94      136.51      3.30 o 
 -15  12   1      285.59      302.43      8.51 o 
 -12 -15   2       20.55       21.32      3.24 o 
 -15  12   2       39.67       25.91      7.80 o 
 -12 -15   3       46.66       38.41      3.08 o 
 -15  12   3       90.08       79.82      8.08 o 
  15 -12   4       21.23       17.44      3.46 o 
 -15  12   4       40.98       36.12     12.10 o 
  15 -12   4       37.04       32.60     13.91 o 
  15 -12   5       25.83       22.86      2.21 o 
 -11 -15  -6      123.77      131.45      2.21 o 
 -15  11  -5        4.57        1.09      1.88 o 
  15 -11  -5        8.81        7.71      5.68 o 
 -15  11  -4       49.68       42.02      2.77 o 
  15 -11  -4       95.91       86.12      6.54 o 
  11  15  -3      162.10      159.49      3.85 o 
  15 -11  -3      312.93      324.95      7.08 o 
 -15  11  -2      205.87      191.61      4.05 o 
  15 -11  -2      397.43      418.28     10.24 o 
 -11 -15  -1        4.00        7.68      3.10 o 
  15 -11  -1        7.72       24.00      9.58 o 
  15 -11   0      550.81      501.31      4.76 o 
 -15  11   0     1063.33     1060.02     15.89 o 
  11  15   1        4.16        2.28      2.75 o 
 -15  11   1        8.04        7.79      6.65 o 
  15 -11   2      205.55      193.00      4.08 o 
 -15  11   2      396.81      366.65      8.99 o 
  15 -11   3      161.25      161.26      4.43 o 
 -15  11   3      311.30      311.02      8.24 o 
  11  15   4       49.76       39.30      3.01 o 
 -11 -15   5        4.50        4.93      2.31 o 
 -11 -15   6      122.98      113.67      2.58 o 
  10  15  -6        1.28       16.43      1.91 o 
 -15  10  -5       37.38       43.82      2.37 o 
  15 -10  -5       72.16       81.09      7.62 o 
 -15  10  -4       40.39       47.00      2.84 o 
  15 -10  -4       77.97       85.19      7.01 o 
  10  15  -3       11.47       29.19      2.62 o 
  15 -10  -3       22.14       41.27      5.01 o 
 -15  10  -2       39.96       44.50      2.86 o 
  15 -10  -2       77.15       74.17      6.29 o 
 -10 -15  -1      142.63      132.92      4.75 o 
  15 -10  -1      275.35      279.07      9.95 o 
 -10 -15   0      264.87      242.45      4.02 o 
 -15  10   0      511.34      522.29     10.26 o 
 -10 -15   1      142.21      142.98      3.92 o 
 -15  10   1      274.54      269.45      8.21 o 
  10  15   2       40.05       43.16      3.13 o 
 -15  10   2       77.31       86.29      6.23 o 
  15 -10   3       11.51       30.58      2.99 o 
 -15  10   3       22.22       48.74      6.93 o 
 -10 -15   4       40.57       48.95      2.81 o 
  15 -10   5       37.08       44.14      3.54 o 
 -10 -15   6        1.24       18.63      2.05 o 
  -9 -15  -6       60.83       62.60      2.35 o 
 -15   9  -5      120.70      117.56      2.75 o 
  15  -9  -5      233.00      214.64      9.24 o 
 -15   9  -4       95.74       96.28      2.69 o 
  15  -9  -4      184.82      185.92      8.32 o 
  15  -9  -3      174.80      162.52      3.41 o 
  15  -9  -3      337.45      335.19      8.31 o 
  -9 -15  -2        8.14        4.33      2.50 o 
  15  -9  -2       15.71        7.89      6.04 o 
 -15   9  -1       87.54       82.83      2.98 o 
  15  -9  -1      168.99      170.35     11.77 o 
  15  -9   0        0.61       -0.21      2.55 o 
 -15   9   0        1.17       -5.39      5.90 o 
  15  -9   1       89.23       92.38      3.38 o 
 -15   9   1      172.26      181.33      6.82 o 
  15  -9   2        8.23        5.43      2.61 o 
 -15   9   2       15.90       17.62      6.49 o 
  15  -9   3      177.32      166.66      3.89 o 
 -15   9   3      342.31      306.00     13.58 o 
 -15   9   4       95.50       89.49      2.91 o 
  -9 -15   5      120.70      105.22      3.60 o 
   9  15   6       61.83       55.00      2.55 o 
  -8 -15  -6       24.33       27.75      2.31 o 
  15  -8  -6       46.97       53.70      9.72 o 
 -15   8  -5        5.85        6.83      2.00 o 
  15  -8  -5       11.29       11.29      7.41 o 
 -15   8  -4        6.57        7.27      2.19 o 
  15  -8  -4       12.68       12.57      7.27 o 
  15  -8  -3      133.10      140.29      3.20 o 
  15  -8  -3      256.94      303.28      8.36 o 
  -8 -15  -2        1.48        1.46      2.80 o 
  15  -8  -2        2.86       -0.42      8.27 o 
   8  15  -1      160.83      189.50      3.54 o 
 -15   8  -1      310.49      358.29     13.06 o 
 -15   8   0       51.17       39.61      2.47 o 
 -15   8   0       98.79       64.62      6.10 o 
  15  -8   1      160.50      179.38      3.71 o 
 -15   8   1      309.85      367.86      6.78 o 
  15  -8   2        1.43       -2.32      2.68 o 
 -15   8   2        2.76        3.14      8.44 o 
  15  -8   3      133.19      144.85      3.50 o 
 -15   8   3      257.13      270.75     19.94 o 
  15  -8   4        6.51        7.74      2.28 o 
  -8 -15   5        5.83        2.94      2.41 o 
  -8 -15   6       24.03       18.74      3.42 o 
   7  15  -6       16.71       18.29      2.04 o 
  15  -7  -6       32.26       25.21      9.54 o 
 -15   7  -5       87.92       91.45      2.61 o 
  15  -7  -5      169.74      163.67      9.36 o 
 -15   7  -4       25.53       22.77      2.33 o 
  15  -7  -4       49.29       42.24      6.31 o 
  -7 -15  -3      255.55      223.59      3.40 o 
  15  -7  -3      493.34      436.83      8.47 o 
  15  -7  -2       14.63       10.65      2.56 o 
  15  -7  -2       28.24       12.88      6.81 o 
  -7 -15  -1      714.79      700.86      4.92 o 
 -15   7  -1     1379.90     1385.36     19.18 o 
  15  -7   0       23.53        7.75      2.06 o 
 -15   7   0       45.42        8.33      5.43 o 
  15  -7   1      712.78      699.91      5.40 o 
 -15   7   1     1376.01     1375.01     10.72 o 
  15  -7   2       14.99       13.15      2.71 o 
 -15   7   2       28.95       17.85     11.58 o 
  15  -7   3      255.07      219.23      3.53 o 
   7  15   4       26.26       22.04      2.32 o 
   7  15   5       87.54       80.65      3.28 o 
   7  15   6       16.36       10.46      3.62 o 
   6  15  -7       30.53       31.50      2.08 o 
  -6 -15  -6        0.35        4.20      1.83 o 
  15  -6  -6        0.67       13.25      9.86 o 
  15  -6  -5       45.50       41.82      2.53 o 
  15  -6  -5       87.83       63.93     12.92 o 
  -6 -15  -4      313.46      301.81      3.57 o 
  15  -6  -4      605.13      536.75     11.53 o 
  15  -6  -3       84.10       89.37      2.60 o 
  15  -6  -3      162.35      172.56      7.72 o 
  -6 -15  -2        7.43       13.28      2.20 o 
  15  -6  -2       14.34       10.37      5.98 o 
  15  -6  -1       33.69       31.81      2.35 o 
 -15   6  -1       65.03       54.68      8.43 o 
  -6 -15   0       51.40       58.48      2.28 o 
 -15   6   0       99.22      104.95      5.73 o 
  -6 -15   1       33.95       32.79      2.29 o 
 -15   6   1       65.55       97.16      6.17 o 
  15  -6   2        7.36       15.90      2.33 o 
  15  -6   2       14.21       46.45      7.82 o 
  15  -6   3       84.45       86.96      3.16 o 
  15  -6   4      312.93      274.05      4.33 o 
  -6 -15   5       45.34       38.57      3.39 o 
   6  15   6        0.34        3.03      3.29 o 
  -6 -15   7       30.53       22.91      4.67 o 
  15  -5  -7        2.88        7.87      1.92 o 
  15  -5  -6       16.07       38.36      2.09 o 
  -5 -15  -5       60.87       71.88      2.75 o 
  15  -5  -5      117.52      112.71     14.28 o 
  -5 -15  -4       22.50       16.53      2.19 o 
  15  -5  -4       43.44       24.44      8.60 o 
   5  15  -3       26.76       37.79      2.25 o 
  15  -5  -3       51.65       66.15      6.84 o 
  -5 -15  -2       91.00      124.95      2.69 o 
  15  -5  -2      175.68      204.54     16.63 o 
  -5 -15  -1      189.01      211.84      2.77 o 
 -15   5  -1      364.88      409.89     18.18 o 
   5  15   0      521.45      628.84      4.57 o 
  15  -5   0     1006.65     1117.49     11.72 o 
   5  15   1      189.88      219.70      3.25 o 
 -15   5   1      366.56      411.62      9.44 o 
  15  -5   2       90.64      122.17      2.96 o 
 -15   5   2      174.97      237.92     20.86 o 
  15  -5   3       26.56       40.92      3.12 o 
 -15   5   4       21.24       21.25      2.92 o 
 -15   5   5       61.28       63.87      3.18 o 
  -5 -15   6       15.99       33.09      3.01 o 
  15  -4  -7       42.13       36.24      2.29 o 
  15  -4  -6       40.43       35.85      2.19 o 
   4  15  -5       11.75       12.10      2.34 o 
  15  -4  -5       22.68        6.57     12.21 o 
  -4 -15  -4      139.40      126.40      2.85 o 
  15  -4  -4      269.11      272.77     17.99 o 
  -4 -15  -3       57.60       48.20      2.31 o 
  15  -4  -3      111.21       75.35      8.25 o 
  -4 -15  -2      446.65      404.19      3.90 o 
  15  -4  -2      862.26      787.57     16.10 o 
  15  -4  -1       35.64       51.20      1.99 o 
 -15   4   0      120.35      104.01      2.36 o 
 -15   4   0      232.33      184.94      9.61 o 
  15  -4   1       35.64       52.77      2.23 o 
 -15   4   1       68.80      105.70      9.17 o 
  15  -4   2      447.17      400.66      3.87 o 
 -15   4   2      863.27      781.56     26.35 o 
  15  -4   3       57.17       38.83      3.19 o 
 -15   4   4      139.21      116.16      4.16 o 
   4  15   5       11.80        6.81      2.98 o 
 -15   4   6       40.56       26.51      4.45 o 
  -3 -15  -7       82.97       86.94      1.99 o 
   3  15  -6       10.75       13.37      1.97 o 
   3  15  -5      304.19      325.84      3.74 o 
  15  -3  -5      587.24      608.09     21.37 o 
  15  -3  -4       58.22       46.86      2.31 o 
  15  -3  -4      112.39       71.57     14.67 o 
   3  15  -3      143.77      115.73      2.86 o 
  15  -3  -3      277.55      222.40     11.73 o 
  -3 -15  -2      222.32      183.92      2.64 o 
  15  -3  -1      387.17      324.84      3.02 o 
 -15   3  -1      747.43      684.11     23.56 o 
   3  15   0        0.43        3.80      2.11 o 
 -15   3   0        0.82        9.94     10.37 o 
  -3 -15   1      389.88      334.62      3.54 o 
 -15   3   1      752.67      660.23     23.58 o 
  15  -3   2      222.63      184.78      3.21 o 
  15  -3   3      144.11      113.02      3.17 o 
 -15   3   4       60.03       43.01      2.67 o 
  -3 -15   5      305.50      289.48      5.87 o 
 -15   3   6       10.83        8.05      5.01 o 
   3  15   7       82.12       84.86      4.03 o 
   2  15  -7       13.54       17.03      1.42 o 
 -15   2  -6        7.62        6.73      1.99 o 
   2  15  -5       82.18       71.71      2.39 o 
  -2 -15  -4       20.18       19.86      2.10 o 
  -2 -15  -3      568.67      489.26      4.09 o 
  15  -2  -3     1097.82      860.88     22.78 o 
  15  -2  -2      119.65       95.31      2.24 o 
  -2 -15  -1      240.23      237.00      3.00 o 
  -2 -15   0       38.99       44.23      2.92 o 
   2  15   1      240.14      239.89      3.35 o 
 -15   2   1      463.58      514.79     22.55 o 
  15  -2   2      119.24       99.33      2.73 o 
  15  -2   3      569.71      455.64      4.42 o 
 -15   2   4       20.30       19.79      2.47 o 
 -15   2   5       81.90       68.33      3.21 o 
  -2 -15   6        7.48        4.85      5.28 o 
 -15   2   7       13.71       15.25      2.61 o 
   1  15  -7        2.30        0.29      1.58 o 
  15  -1  -6       79.36       91.46      2.50 o 
   1  15  -5       93.09       92.26      2.65 o 
  15  -1  -5      179.72      171.76     15.64 o 
  -1 -15  -4       24.89       24.24      2.09 o 
  15  -1  -4       48.04       41.55     14.28 o 
  -1 -15  -3       78.06       68.45      2.24 o 
 -15   1  -2      754.50      714.79      4.26 o 
   1  15  -1      297.94      262.59      3.60 o 
  15  -1   0        0.81       -1.96      3.28 o 
   1  15   1      299.78      272.12      3.91 o 
   1  15   2      756.96      694.79      4.53 o 
  15  -1   3       77.78       64.43      2.56 o 
  15  -1   4       24.23       24.67      2.44 o 
  -1 -15   5       92.76       80.62      3.09 o 
  -1 -15   6       80.35       63.92      6.79 o 
  15  -1   7        2.39       -2.61      2.61 o 
   0  15  -7       49.62       65.06      2.24 o 
  15   0  -6       35.24       64.55      2.33 o 
   0 -15  -5       92.86      115.48      2.71 o 
   0  15  -5      159.78      201.79     15.05 o 
   0 -15  -4       48.12       46.79      2.27 o 
   0  15  -3      201.28      235.70      2.95 o 
 -15   0  -2      139.39      232.67      2.94 o 
  15   0  -1      408.40      450.20      4.55 o 
   0 -15   0       26.13       39.65      3.56 o 
  15   0   1      408.60      446.28      4.42 o 
   0  15   2      139.58      225.76      3.16 o 
  15   0   3      200.83      225.25      3.24 o 
   0 -15   4       48.36       41.08      2.63 o 
 -15   0   5       92.53      108.54      3.56 o 
   0  15   6       35.52       59.32      5.36 o 
   0 -15   7       50.02       42.22      5.26 o 
  15   1  -7       58.33       78.03      2.37 o 
  -1  15  -6       90.93       88.87      2.59 o 
   1 -15  -5       71.91       80.57      2.70 o 
  -1  15  -5      104.80      114.87     12.98 o 
  -1  15  -4       51.30       37.46      1.98 o 
  -1  15  -3      338.84      299.73      3.15 o 
 -15  -1  -2        0.25       -0.81      1.80 o 
 -15  -1  -1      187.69      179.41      3.03 o 
 -15  -1   0        1.34        2.68      3.23 o 
  -1  15   1      187.12      177.37      3.33 o 
  15   1   2        0.09        1.18      2.11 o 
  15   1   3      339.18      282.00      3.49 o 
   1 -15   4       51.23       36.78      2.52 o 
   1 -15   5       72.12       66.84      3.03 o 
  -1  15   6       90.83       88.42      6.02 o 
  15   2  -7       28.73       24.48      2.02 o 
 -15  -2  -6        4.54        7.67      2.12 o 
   2 -15  -5       35.34       38.73      2.23 o 
  -2  15  -5      142.33      146.88     12.52 o 
  -2  15  -4       44.71       48.72      2.19 o 
   2 -15  -4       86.31       65.71     14.40 o 
   2 -15  -3      209.17      206.35      2.75 o 
   2 -15  -3      403.79      314.10     18.11 o 
 -15  -2  -2      169.48      168.40      2.53 o 
   2 -15  -2      327.18      194.88     15.64 o 
 -15  -2  -1      295.86      286.60      3.46 o 
   2 -15  -1      571.17      545.01     20.19 o 
  -2  15   0       30.49       29.17      3.02 o 
   2 -15   0       58.86       47.79     14.80 o 
  15   2   1      295.55      281.18      3.50 o 
   2 -15   1      570.55      567.40     22.12 o 
  15   2   2      169.49      170.72      3.20 o 
   2 -15   2      327.19      347.41     21.00 o 
   2 -15   3      210.01      195.63      3.90 o 
  -2  15   4       44.77       44.69      2.54 o 
 -15  -2   5       35.48       26.86      2.66 o 
 -15  -2   6        4.55        8.24      4.62 o 
  -3  15  -7       22.69       23.67      1.92 o 
  15   3  -6      159.11      156.42      3.35 o 
   3 -15  -5      114.98      117.17      2.75 o 
   3 -15  -4      117.72      104.01      2.57 o 
   3 -15  -4      227.26      185.98     16.55 o 
   3 -15  -3       42.89       42.10      2.27 o 
   3 -15  -3       82.80       46.64     14.07 o 
  -3  15  -2     1249.33     1233.97      5.29 o 
   3 -15  -2     2411.82     1963.56     31.95 o 
   3 -15  -1      145.86      144.05      2.87 o 
   3 -15  -1      281.59      304.24     17.80 o 
 -15  -3   0        0.21        2.79      2.67 o 
   3 -15   0        0.41      -12.71     15.33 o 
 -15  -3   1      146.02      140.26      2.75 o 
   3 -15   1      281.89      292.96     20.45 o 
   3 -15   2     1250.15     1189.60      6.37 o 
   3 -15   2     2413.40     2355.36     16.72 o 
  15   3   3       42.79       37.11      3.05 o 
  -3  15   4      118.42       87.20      3.24 o 
 -15  -3   5      115.05       96.58      3.30 o 
 -15  -3   6      159.17      129.89      6.45 o 
  -4  15  -7       38.30       33.52      1.91 o 
  15   4  -6       16.83       15.59      2.27 o 
   4 -15  -5       61.29       67.71      2.48 o 
  -4  15  -4      105.58       94.86      2.71 o 
   4 -15  -4      203.83      172.81     16.47 o 
  -4  15  -3       26.14       31.95      2.32 o 
   4 -15  -3       50.47       60.66     13.47 o 
  -4  15  -2       50.72       53.98      2.13 o 
   4 -15  -2       97.92       67.22     10.27 o 
  15   4  -1      551.53      538.06      4.78 o 
   4 -15  -1     1064.72      992.99     14.11 o 
  -4  15   0        5.79        8.66      2.68 o 
   4 -15   0       11.18        5.75     10.95 o 
  15   4   1      551.98      526.24      4.16 o 
   4 -15   1     1065.59     1008.20     15.54 o 
 -15  -4   2       50.93       51.71      2.53 o 
   4 -15   2       98.32      104.83      7.82 o 
  15   4   3       26.10       32.33      2.93 o 
  -4  15   3       50.39       64.66      8.48 o 
 -15  -4   4      105.79       90.52      3.54 o 
  -4  15   4      204.23      188.32     12.96 o 
   4 -15   5       60.85       56.36      3.22 o 
 -15  -4   6       16.80       18.85      5.08 o 
   5 -15  -7        8.82       10.70      1.71 o 
  -5  15  -6       73.85      147.56      2.85 o 
  15   5  -5       22.32       35.27      2.26 o 
  -5  15  -4        5.83       14.48      2.36 o 
   5 -15  -4       11.25       19.83     13.79 o 
  -5  15  -3       58.02       76.93      2.72 o 
   5 -15  -3      112.01      126.25     15.77 o 
  -5  15  -2      145.14      172.57      2.60 o 
   5 -15  -2      280.18      233.63     11.68 o 
 -15  -5  -1      105.83       97.08      2.75 o 
   5 -15  -1      204.31      191.94      9.09 o 
 -15  -5   0      439.21      519.74      5.08 o 
   5 -15   0      847.90      967.61     13.91 o 
  15   5   1      106.91       93.78      2.71 o 
   5 -15   1      206.38      184.70     13.53 o 
  15   5   2      147.28      171.96      3.39 o 
   5 -15   2      284.33      304.75      8.16 o 
  15   5   3       58.67       71.01      2.89 o 
  -5  15   3      113.26      130.02      7.28 o 
   5 -15   4        5.87       12.49      2.91 o 
  -5  15   4       11.34       22.70      7.37 o 
  15   5   5       22.48       27.94      3.14 o 
 -15  -5   6       75.73      146.55      6.80 o 
  -6  15  -7        0.68       -1.93      1.93 o 
   6 -15  -6       26.74       29.06      2.26 o 
  -6  15  -5      106.64      114.68      2.70 o 
  -6  15  -4       23.73       25.62      2.44 o 
   6 -15  -4       45.80       61.09     15.32 o 
  -6  15  -3       60.45       54.21      2.57 o 
   6 -15  -3      116.70      120.07     14.48 o 
  -6  15  -2       10.37        8.25      2.08 o 
   6 -15  -2       20.03       19.82      6.02 o 
  15   6  -1      607.53      582.36      5.09 o 
   6 -15  -1     1172.83     1101.85     11.40 o 
  15   6   0       47.84       44.42      2.81 o 
   6 -15   0       92.36      110.85      8.05 o 
  -6  15   1      606.79      579.64      5.06 o 
   6 -15   1     1171.40     1131.70     16.43 o 
 -15  -6   2       10.37       14.76      2.32 o 
   6 -15   2       20.02       29.56      6.08 o 
  15   6   3       60.44       53.45      2.72 o 
  -6  15   3      116.68      127.62      7.17 o 
 -15  -6   4       23.72       19.94      2.71 o 
  -6  15   4       45.80       53.89      7.85 o 
  15   6   5      106.77       98.78      9.48 o 
 -15  -6   6       26.94       28.58      5.40 o 
  15   7  -6        8.38        5.95      1.83 o 
  15   7  -5       29.50       33.34      2.34 o 
   7 -15  -4      142.40      130.91      3.19 o 
   7 -15  -4      274.90      246.40     18.16 o 
   7 -15  -3      365.95      344.68      4.23 o 
   7 -15  -3      706.46      625.78     21.48 o 
  -7  15  -2       49.18       53.62      2.96 o 
   7 -15  -2       94.93      100.40      5.98 o 
  -7  15  -1      298.65      294.36      4.13 o 
   7 -15  -1      576.54      621.32     11.26 o 
  -7  15   0      162.60      162.84      3.48 o 
   7 -15   0      313.91      336.12     10.05 o 
  15   7   1      296.82      307.07      4.25 o 
  -7  15   1      573.02      553.75      9.71 o 
  15   7   2       49.69       52.77      3.43 o 
   7 -15   2       95.93      112.01      6.34 o 
   7 -15   3      367.83      335.18      4.54 o 
  -7  15   3      710.09      688.20     11.33 o 
  15   7   4      139.84      112.84      3.13 o 
  -7  15   4      269.96      246.66      7.34 o 
 -15  -7   5       29.70       35.83      3.70 o 
  -7  15   5       57.34       72.90      8.70 o 
 -15  -7   6        8.34        7.62      4.77 o 
  -8  15  -6       72.51       81.60      2.25 o 
  -8  15  -5       60.40       59.77      2.27 o 
  -8  15  -4      187.55      178.52      3.36 o 
   8 -15  -4      362.07      365.29     19.53 o 
  -8  15  -3      100.13      100.90      3.13 o 
   8 -15  -3      193.29      184.71      8.86 o 
 -15  -8  -2      161.20      160.44      4.22 o 
   8 -15  -2      311.20      322.35      6.53 o 
  -8  15  -1       72.18       72.19      3.68 o 
   8 -15  -1      139.35      136.21      9.06 o 
 -15  -8   0       25.15       20.27      2.55 o 
   8 -15   0       48.54       55.46      7.64 o 
  -8  15   1       72.37       73.78      3.31 o 
  -8  15   1      139.72      123.58      8.24 o 
  15   8   2      161.38      161.25      4.51 o 
  -8  15   2      311.54      349.04      8.25 o 
  15   8   3      100.08       92.15      3.39 o 
  -8  15   3      193.21      203.98      7.87 o 
 -15  -8   4      187.19      165.85      3.55 o 
  -8  15   4      361.36      367.32     10.61 o 
 -15  -8   5       60.60       50.58      4.07 o 
  -8  15   5      116.98      110.49      7.21 o 
   8 -15   6       72.85       63.08      3.60 o 
   9 -15  -6       24.35       22.32      2.09 o 
   9 -15  -5       70.26       70.30      2.17 o 
  -9  15  -4      294.92      263.46      3.78 o 
   9 -15  -4      569.34      497.69     21.07 o 
  -9  15  -3        6.36        7.46      2.89 o 
   9 -15  -3       12.27       11.18      6.07 o 
  15   9  -2       69.98       77.46      3.64 o 
   9 -15  -2      135.10      153.66      6.09 o 
 -15  -9  -1      191.83      182.79      4.86 o 
   9 -15  -1      370.32      413.23     10.35 o 
  15   9   0      234.77      229.92      4.08 o 
   9 -15   0      453.22      501.89      9.38 o 
  15   9   1      191.95      187.53      4.36 o 
  -9  15   1      370.56      396.04      6.72 o 
 -15  -9   2       70.21       82.61      3.93 o 
   9 -15   2      135.53      155.15      6.86 o 
   9 -15   3        6.31        6.07      2.93 o 
  -9  15   3       12.19       23.32      6.28 o 
  15   9   4      295.86      243.48      3.93 o 
  -9  15   4      571.17      522.53     12.07 o 
 -15  -9   5       70.61       58.08      4.17 o 
  -9  15   5      136.31      128.82      7.24 o 
   9 -15   6       24.27       13.59      2.71 o 
  10 -15  -6       30.03       67.22      2.83 o 
 -10  15  -5       26.28       37.38      1.92 o 
 -10  15  -4       65.03       87.31      3.03 o 
  10 -15  -4      125.55      145.41     10.20 o 
 -10  15  -3       41.95       38.97      3.47 o 
  10 -15  -3       80.97       79.46      5.16 o 
 -15 -10  -2      137.98      165.07      4.73 o 
  10 -15  -2      266.37      363.32      7.85 o 
 -15 -10  -1        3.23        8.63      3.34 o 
  10 -15  -1        6.23       14.01      8.44 o 
  15  10   0       28.18      169.37      3.78 o 
  10 -15   0       54.41      233.56      7.46 o 
  15  10   1        3.19       17.80      3.09 o 
  10 -15   1        6.16       14.31      4.95 o 
  15  10   2      138.19      163.05      4.61 o 
 -10  15   2      266.77      357.26      7.61 o 
  15  10   3       42.06       38.21      3.14 o 
 -10  15   3       81.20       83.75      6.44 o 
  10 -15   4       65.26       82.47      3.60 o 
 -10  15   4      125.98      161.66      8.21 o 
 -15 -10   5       26.37       34.55      3.20 o 
 -10  15   5       50.90       69.86      6.56 o 
 -15 -10   6       30.09       69.86      3.80 o 
  15  11  -6       18.16       14.49      1.86 o 
 -11  15  -5      126.38      121.40      2.38 o 
 -15 -11  -4       58.91       58.07      2.46 o 
  11 -15  -4      113.72      106.90      7.81 o 
  15  11  -3       67.52       58.20      3.54 o 
  11 -15  -3      130.35      125.31      5.75 o 
 -11  15  -2       12.38       14.77      4.10 o 
  11 -15  -2       23.89       25.78      4.94 o 
 -15 -11  -1      110.35       99.93      3.77 o 
  11 -15  -1      213.03      220.48      8.52 o 
 -11  15   0        2.71       -1.73      2.71 o 
  11 -15   0        5.23       -9.35      9.35 o 
 -15 -11   1      111.67      104.56      3.52 o 
 -11  15   1      215.57      198.89      6.45 o 
 -15 -11   2       12.47        8.21      3.22 o 
 -11  15   2       24.08       24.78      5.08 o 
 -15 -11   3       66.79       57.18      3.38 o 
 -11  15   3      128.95      115.24      6.70 o 
  11 -15   4       57.14       56.51      3.58 o 
 -11  15   4      110.31      107.99      7.62 o 
 -15 -11   5      126.89      111.50      3.55 o 
 -11  15   5      244.97      219.90      7.52 o 
 -11  15   6       18.31       19.29      2.42 o 
 -12  15  -5       15.02       14.95      1.95 o 
 -12  15  -4       47.69       43.03      2.35 o 
  12 -15  -4       92.06       80.77      6.29 o 
 -12  15  -3       78.24       73.61      3.57 o 
  12 -15  -3      151.05      164.18      6.17 o 
 -15 -12  -2      171.47      176.81      5.64 o 
  12 -15  -2      331.03      347.78      6.41 o 
 -15 -12  -1        3.73       -0.38      2.89 o 
  12 -15  -1        7.20       -9.87      9.90 o 
 -15 -12   0       55.09       55.69      3.22 o 
 -12  15   0      106.36      111.64      6.91 o 
 -15 -12   1        3.74        1.94      2.34 o 
 -12  15   1        7.21       -1.61      6.33 o 
  15  12   2      171.17      178.30      4.58 o 
 -12  15   2      330.44      382.17      7.29 o 
  15  12   3       78.28       72.19      3.41 o 
 -12  15   3      151.11      169.54      6.75 o 
 -15 -12   4       47.84       38.73      3.10 o 
 -12  15   4       92.36       87.60      7.24 o 
  15  12   5       15.03       16.39      2.05 o 
 -12  15   5       29.01       29.70      5.49 o 
 -13  15  -5      161.62      149.86      2.58 o 
 -13  15  -4      144.70      133.56      3.75 o 
  13 -15  -4      279.35      253.33     13.99 o 
 -13  15  -3       86.58       79.04      3.70 o 
  13 -15  -3      167.14      163.97      6.18 o 
 -13  15  -2      106.86      113.00      5.50 o 
  13 -15  -2      206.29      203.60      5.98 o 
  15  13  -1      214.99      204.37      4.54 o 
  13 -15  -1      415.03      440.51      9.01 o 
 -15 -13   0       64.71       55.70      3.45 o 
  13 -15   0      124.92      115.23      7.14 o 
 -15 -13   1      217.57      209.40      4.05 o 
  13 -15   1      420.02      408.58     10.49 o 
  15  13   2      105.79      106.79      4.05 o 
 -13  15   2      204.23      233.61      8.74 o 
  15  13   3       84.13       79.53      3.58 o 
 -13  15   3      162.41      164.87      6.22 o 
  13 -15   4      144.78      127.31      3.61 o 
 -13  15   4      279.49      305.64      7.01 o 
  15  13   5      159.43      133.31      2.60 o 
  13 -15   5      250.10      212.98     11.75 o 
 -13  15   5      307.77      317.01      6.76 o 
 -14  15  -5       35.35       34.33      1.75 o 
 -14  15  -4       64.24       65.76      3.30 o 
  14 -15  -4      124.02      142.52     11.30 o 
 -14  15  -3       17.53       18.20      2.59 o 
  14 -15  -3       33.83       43.47      4.47 o 
 -14  15  -2       20.04       21.67      3.80 o 
  14 -15  -2       38.69       42.74      4.84 o 
 -14  15  -1      121.11      111.70      4.87 o 
  14 -15  -1      233.80      260.85      8.66 o 
 -15 -14   0      217.50      227.49      5.33 o 
 -14  15   0      419.87      443.57      8.17 o 
 -15 -14   1      121.12      112.07      3.32 o 
 -14  15   1      233.81      248.40     11.21 o 
  14 -15   2       20.17       21.25      3.09 o 
  14 -15   2       38.94       41.43      7.22 o 
  15  14   3       17.53       19.57      2.68 o 
 -14  15   3       33.85       40.00      4.47 o 
  15  14   4       63.83       64.48      2.91 o 
  14 -15   4       86.31       81.10     12.00 o 
 -14  15   4      123.22      143.43      4.36 o 
 -15 -14   5       35.23       29.03      2.06 o 
  14 -15   5       66.45       56.32      8.05 o 
 -14  15   5       68.02       61.87      6.15 o 
 -15  15  -4       14.82       15.47      2.73 o 
  15 -15  -4       28.61       41.07      8.13 o 
 -15  15  -3      270.22      297.96      4.98 o 
  15 -15  -3      521.65      585.64      9.01 o 
 -15 -15  -2       50.18       51.13      3.86 o 
  15 -15  -2       96.87       96.38      5.23 o 
 -15 -15  -1      357.70      368.51      6.62 o 
  15 -15  -1      690.54      734.94     14.12 o 
  15  15   0      433.40      479.38      8.08 o 
 -15  15   0      836.68      966.66     11.21 o 
  15  15   1      353.72      360.50      5.34 o 
 -15  15   1      682.85      767.68     11.93 o 
  15 -15   2       50.79       53.28      3.26 o 
 -15  15   2       98.05      109.69      9.74 o 
 -15 -15   3      272.44      298.42      4.00 o 
 -15  15   3      525.95      583.48      8.40 o 
  15  15   4       14.81       14.52      2.14 o 
 -15  15   4       28.58       36.65      3.85 o 
  15 -15   4      123.83      115.86     11.00 o 
 -16  15  -4       10.86        6.95      2.21 o 
  16 -15  -4       20.97       18.00      6.41 o 
 -16  15  -3       41.76       39.11      3.00 o 
  16 -15  -3       80.61       85.16      4.76 o 
 -16  15  -2       19.79       15.25      2.92 o 
  16 -15  -2       38.20       38.81      4.34 o 
  15  16  -1       15.46       10.42      3.28 o 
  16 -15  -1       29.85       18.35      7.51 o 
 -15 -16   0        6.80        0.36      3.21 o 
  16 -15   0       13.13       12.65      5.57 o 
 -15 -16   1       15.43       12.48      2.89 o 
  16 -15   1       29.79       26.42      5.97 o 
  16 -15   2       19.90       20.44      2.75 o 
 -16  15   2       38.42       40.71      5.11 o 
  16 -15   3       41.72       37.35      3.12 o 
 -16  15   3       80.55       99.43      5.58 o 
  15  16   4       10.98        8.07      2.23 o 
 -16  15   4       21.20       30.50      6.41 o 
  16 -15   4       89.11      114.26      9.15 o 
 -16  14  -4      116.82      109.51      3.03 o 
  16 -14  -4      225.52      245.43     10.39 o 
 -16  14  -3       98.64      108.86      4.06 o 
  16 -14  -3      190.42      211.42      5.28 o 
  14  16  -2       28.93       30.25      3.01 o 
  16 -14  -2       55.85       67.38      5.01 o 
  14  16  -1        5.91        8.05      4.80 o 
 -16  14  -1       11.42       14.24      6.02 o 
 -14 -16   0      289.10      303.20      5.55 o 
 -16  14   0      558.10      607.02     10.48 o 
 -14 -16   1        5.97        4.05      2.94 o 
 -16  14   1       11.53        7.09      6.80 o 
  16 -14   2       28.90       31.48      2.93 o 
 -16  14   2       55.78       57.44      6.15 o 
  14  16   3       97.80       97.61      3.34 o 
 -16  14   3      188.80      210.41      7.76 o 
  16 -14   3      121.33      128.03     14.30 o 
  14  16   4      117.17      108.31      2.74 o 
 -16  14   4      226.19      220.38      5.38 o 
  16 -14   4      206.56      199.28     12.11 o 
 -16  13  -5        7.18        5.26      1.97 o 
  13  16  -4       14.65       13.01      2.52 o 
  16 -13  -4       28.28       23.19      4.45 o 
 -16  13  -3       44.13       41.11      2.96 o 
  16 -13  -3       85.20       91.57      4.80 o 
 -16  13  -2        1.69       -2.46      2.46 o 
  16 -13  -2        3.26       -0.50      9.18 o 
  13  16  -1       17.99       13.83      2.77 o 
 -16  13  -1       34.74       42.16      7.15 o 
  16 -13   0       26.52       18.54      2.46 o 
 -16  13   0       51.20       36.58      8.34 o 
 -13 -16   1       17.91       18.10      2.70 o 
 -16  13   1       34.58       35.02      9.09 o 
 -13 -16   2        1.68        3.91      2.64 o 
 -16  13   2        3.25       -1.50     10.14 o 
 -13 -16   3       44.32       45.74      3.35 o 
 -16  13   3       85.55       89.22      7.51 o 
  13  16   4       14.67       12.83      2.31 o 
 -16  13   4       28.31       17.02      8.88 o 
  16 -13   5        7.03        4.35      1.56 o 
 -16  12  -5       37.05       33.90      1.67 o 
 -16  12  -4       10.52       43.23      2.68 o 
  16 -12  -4       20.30       56.72      5.21 o 
 -16  12  -3       61.51       57.20      2.86 o 
  16 -12  -3      118.75      119.44      5.48 o 
  12  16  -2        1.63       37.42      2.64 o 
  16 -12  -2        3.15       48.32      6.31 o 
 -12 -16  -1      103.53      157.49      3.76 o 
 -16  12  -1      199.86      270.96      9.62 o 
 -12 -16   0        7.86        4.74      2.36 o 
 -16  12   0       15.18        2.84      7.38 o 
 -12 -16   1      103.64      161.72      3.50 o 
 -16  12   1      200.08      280.11      6.95 o 
  16 -12   2        1.64       43.86      2.85 o 
 -16  12   2        3.16       37.09      7.03 o 
  12  16   3       61.46       58.20      3.19 o 
 -16  12   3      118.64      118.84      8.73 o 
  12  16   4       10.62       45.67      2.82 o 
 -16  12   4       20.50       58.81     10.62 o 
 -12 -16   5       37.09       33.93      1.87 o 
 -16  11  -5       29.36       34.25      1.82 o 
  16 -11  -5       56.68       69.04      5.85 o 
 -16  11  -4       17.12       18.65      2.36 o 
  16 -11  -4       33.05       35.38      5.40 o 
 -16  11  -3        6.17       10.19      2.39 o 
  16 -11  -3       11.92       13.47      5.96 o 
 -11 -16  -2      112.79      107.07      3.40 o 
  16 -11  -2      217.73      239.47      8.81 o 
 -11 -16  -1       32.78       26.19      3.51 o 
  16 -11  -1       63.27       57.34     10.35 o 
 -11 -16   0      437.17      444.14      4.82 o 
 -16  11   0      843.95      870.13     14.14 o 
 -11 -16   1       32.79       28.71      2.71 o 
 -16  11   1       63.30       52.08      6.00 o 
  11  16   2      112.91      104.00      3.43 o 
 -16  11   2      217.96      205.02      7.51 o 
 -11 -16   3        6.13        2.96      2.82 o 
 -16  11   3       11.83       17.32      8.03 o 
  11  16   4       17.00       15.24      2.41 o 
 -11 -16   5       29.68       37.21      2.30 o 
 -10 -16  -6       29.08       29.95      2.07 o 
 -16  10  -5       53.74       58.72      2.07 o 
  16 -10  -5      103.74      116.63      6.86 o 
 -16  10  -4      116.05      104.50      2.95 o 
  16 -10  -4      224.04      215.91      7.68 o 
  10  16  -3        6.51        4.38      2.49 o 
  16 -10  -3       12.56        3.67      4.63 o 
 -10 -16  -2       70.32       75.87      3.17 o 
  16 -10  -2      135.76      173.71      7.24 o 
 -10 -16  -1        0.56        3.39      2.69 o 
  16 -10  -1        1.07        7.23     13.81 o 
 -10 -16   0      105.57      116.23      3.32 o 
 -16  10   0      203.81      227.66     14.14 o 
  16 -10   1        0.63       -1.18      2.81 o 
 -16  10   1        1.21       -2.83      6.92 o 
 -10 -16   2       69.92       80.90      3.21 o 
 -16  10   2      134.99      166.98      7.63 o 
  16 -10   3        6.90        2.21      2.92 o 
 -16  10   3       13.32       13.11      9.35 o 
 -16  10   4      116.22       95.01      2.81 o 
  16 -10   5       53.20       57.46      3.07 o 
 -10 -16   6       29.05       24.76      2.08 o 
   9  16  -6      192.12      196.76      3.01 o 
 -16   9  -5       22.05       16.98      2.35 o 
  16  -9  -5       42.57       44.37      6.62 o 
 -16   9  -4      175.36      165.95      3.12 o 
  16  -9  -4      338.53      327.42      8.94 o 
  16  -9  -3       55.93       53.64      2.81 o 
  16  -9  -3      107.98      114.47      6.43 o 
  -9 -16  -2      254.56      240.90      4.49 o 
 -16   9  -2      491.42      504.12      9.65 o 
   9  16  -1       66.78       60.29      3.05 o 
  16  -9   0      744.30      666.63      6.03 o 
 -16   9   0     1436.86     1292.53     14.51 o 
  -9 -16   1       66.93       64.28      3.33 o 
 -16   9   1      129.21      110.43      6.63 o 
  16  -9   2      254.19      239.34      4.37 o 
 -16   9   2      490.72      486.31      9.29 o 
  16  -9   3       55.93       57.47      2.82 o 
 -16   9   3      107.97      103.92     10.83 o 
  16  -9   4      175.49      152.34      3.52 o 
 -16   9   5       21.85       19.63      2.32 o 
 -16   9   6      192.37      174.03      2.84 o 
  16  -8  -6        2.94        3.23      1.81 o 
 -16   8  -5       54.21       62.04      2.41 o 
  16  -8  -5      104.65      111.55      7.56 o 
 -16   8  -4       50.13       45.12      2.27 o 
  16  -8  -4       96.78       77.91      7.11 o 
 -16   8  -3       37.01       33.66      3.07 o 
  16  -8  -3       71.45       75.84      6.32 o 
   8  16  -2      193.65      177.72      4.00 o 
  16  -8  -2      373.83      349.11     10.65 o 
  -8 -16  -1      315.74      297.96      4.17 o 
 -16   8  -1      609.53      547.40     20.51 o 
   8  16   0       26.50       22.60      2.51 o 
 -16   8   0       51.16       29.48      6.11 o 
  -8 -16   1      315.20      295.32      4.32 o 
 -16   8   1      608.50      591.96      7.70 o 
  16  -8   2      195.65      188.72      4.14 o 
 -16   8   2      377.69      358.08      8.82 o 
  16  -8   3       36.46       33.63      2.84 o 
 -16   8   3       70.38       75.29     17.14 o 
   8  16   4       50.83       39.67      2.93 o 
  -8 -16   5       55.01       54.49      2.61 o 
  -8 -16   6        3.14        2.69      2.18 o 
  16  -7  -6       38.42       48.75      2.19 o 
  16  -7  -6       74.17       78.97      8.99 o 
  -7 -16  -5      102.63      106.71      2.60 o 
  16  -7  -5      198.13      174.81     13.43 o 
 -16   7  -4       59.81       62.38      2.38 o 
  16  -7  -4      115.46      108.40      7.74 o 
   7  16  -3       18.45       26.04      2.75 o 
  16  -7  -3       35.61       40.77      6.23 o 
   7  16  -2       27.27       25.15      2.69 o 
  16  -7  -2       52.64       47.30      8.08 o 
  16  -7  -1       70.74      125.35      2.97 o 
 -16   7  -1      136.56      185.40     15.41 o 
   7  16   0      526.68      506.53      5.12 o 
 -16   7   0     1016.75      911.00     13.77 o 
  16  -7   1       71.00      121.55      3.13 o 
 -16   7   1      137.07      176.69      6.71 o 
  16  -7   2       27.27       26.91      2.97 o 
 -16   7   2       52.64       60.39     10.28 o 
  16  -7   3       18.26       27.83      2.65 o 
 -16   7   4       59.84       56.93      2.80 o 
 -16   7   5      102.60       95.67      3.17 o 
  -7 -16   6       38.10       42.02      2.67 o 
  16  -6  -6       35.51       37.09      1.88 o 
  16  -6  -6       68.54       61.60      9.20 o 
  -6 -16  -5       19.81       13.94      2.19 o 
  16  -6  -5       38.24       17.43     11.75 o 
 -16   6  -4       36.56       38.99      2.22 o 
  16  -6  -4       70.58       59.73      7.29 o 
  -6 -16  -3       38.18       35.79      2.52 o 
  16  -6  -3       73.70       80.31      6.93 o 
   6  16  -2       75.92       90.09      2.80 o 
  16  -6  -2      146.57      155.01      9.46 o 
 -16   6  -1       93.70       96.68      2.72 o 
 -16   6  -1      180.88      182.83     10.19 o 
  16  -6   0      374.06      399.62      4.06 o 
 -16   6   0      722.11      786.08     13.21 o 
  16  -6   1       92.27       88.76      3.05 o 
 -16   6   1      178.13      194.42      6.91 o 
  16  -6   2       76.35      100.19      3.79 o 
 -16   6   2      147.39      194.44      9.90 o 
  16  -6   3       38.72       38.29      2.73 o 
  16  -6   4       36.68       32.88      2.86 o 
  16  -6   5       19.37       15.36      2.48 o 
 -16   6   6       36.23       32.43      2.73 o 
  16  -5  -6        4.81        6.45      1.66 o 
  16  -5  -5       32.53       28.24      2.29 o 
  16  -5  -5       62.81       48.89     12.75 o 
   5  16  -4       11.32        7.22      2.03 o 
  16  -5  -4       21.85        6.90     13.66 o 
   5  16  -3      109.80      103.63      2.69 o 
  16  -5  -3      211.97      193.39      9.18 o 
  -5 -16  -2       18.42       16.57      2.17 o 
  16  -5  -2       35.55       19.01     13.05 o 
   5  16  -1      174.60      144.45      2.97 o 
 -16   5  -1      337.06      303.88     19.58 o 
  -5 -16   0       91.56       79.88      2.44 o 
 -16   5   0      176.76      151.16      7.93 o 
  16  -5   1      175.04      151.10      3.00 o 
 -16   5   1      337.91      318.93     10.29 o 
  16  -5   2       18.47       15.90      3.06 o 
 -16   5   2       35.65       69.48     17.97 o 
  16  -5   3      109.23      100.35      3.15 o 
  -5 -16   4       11.32       11.93      2.86 o 
  16  -5   5       32.55       25.46      2.91 o 
  16  -5   6        4.80        7.89      2.38 o 
  16  -4  -6       26.22       26.76      1.84 o 
   4  16  -5       23.53       24.55      2.13 o 
  16  -4  -5       45.42       43.40     12.68 o 
  -4 -16  -4      116.90      110.25      2.71 o 
   4  16  -3      149.65      149.82      2.84 o 
  16  -4  -3      288.90      288.26     10.01 o 
   4  16  -2       95.28       67.93      2.30 o 
  16  -4  -1      237.00      261.58      3.14 o 
 -16   4   0      928.70      874.60      4.95 o 
 -16   4   0     1792.85     1692.98     19.49 o 
  -4 -16   1      237.16      267.11      3.50 o 
  16  -4   1      457.84      522.21     16.76 o 
  16  -4   2       95.68       69.88      3.22 o 
 -16   4   2      184.71      166.13     19.36 o 
  16  -4   3      150.95      155.02      3.47 o 
  -4 -16   4      115.12       93.25      3.86 o 
  16  -4   5       23.88       23.96      3.62 o 
  16  -4   6       26.18       27.21      2.86 o 
  16  -3  -6       30.42       30.16      1.92 o 
  -3 -16  -5       26.71       21.22      2.23 o 
  16  -3  -5       51.56       43.77     12.20 o 
  -3 -16  -4       47.60       45.73      2.40 o 
  16  -3  -4       91.89       77.09     14.57 o 
  -3 -16  -3       91.78       98.29      2.70 o 
  16  -3  -3      177.18      182.97     15.66 o 
  16  -3  -2      312.58      299.63      3.42 o 
  16  -3  -1      134.97      131.67      2.41 o 
 -16   3   0        3.95       -1.34      1.94 o 
 -16   3   0        7.62      -16.80     16.80 o 
 -16   3   1      134.63      143.05      3.02 o 
 -16   3   1      259.91      284.24     20.61 o 
  16  -3   2      313.23      296.05      3.99 o 
  16  -3   3       91.49       95.88      3.23 o 
   3  16   4       47.58       41.79      2.85 o 
  -3 -16   5       26.61       14.74      6.85 o 
 -16   3   6       30.23       19.86      2.44 o 
  16  -2  -7       52.99       69.48      2.67 o 
  -2 -16  -6       54.89       52.69      2.24 o 
  -2 -16  -5      139.81      192.95      3.04 o 
   2  16  -4       14.97       41.78      2.17 o 
  -2 -16  -3      146.52      216.32      3.33 o 
  16  -2  -3      282.85      307.49     17.13 o 
  -2 -16  -2        2.47       26.08      2.04 o 
   2  16  -1      156.70      222.84      2.77 o 
 -16   2   0      245.21      230.89      3.06 o 
 -16   2   0      473.38      481.10     21.63 o 
  -2 -16   1      158.75      228.20      3.44 o 
  16  -2   2        2.44       24.66      2.50 o 
  16  -2   3      144.55      201.66      3.58 o 
   2  16   4       14.68       46.03      2.55 o 
 -16   2   5      142.26      172.54     10.70 o 
  -2 -16   6       55.63       46.56      3.73 o 
   1  16  -7       38.89       36.45      2.52 o 
  -1 -16  -6       17.03       17.19      1.84 o 
  -1 -16  -5       40.43       37.87      2.18 o 
  16  -1  -5       78.06       68.57     13.10 o 
 -16   1  -4      111.96      101.08      2.58 o 
  -1 -16  -3       42.38       41.67      2.27 o 
 -16   1  -2      237.54      219.13      2.82 o 
  16  -1  -1       18.31       13.71      1.86 o 
  -1 -16   0       46.86       37.84      2.00 o 
  -1 -16   1       18.23       19.50      2.33 o 
  16  -1   2      237.14      220.35      3.47 o 
  16  -1   3       42.41       40.34      2.85 o 
  -1 -16   4      111.62       93.56      2.81 o 
   1  16   4      215.47      213.50     14.81 o 
   1  16   5       40.38       34.38      4.87 o 
  -1 -16   6       16.87        5.65      4.83 o 
   1  16   7       39.09       35.80      3.31 o 
   0  16  -7       23.66       32.21      2.50 o 
  16   0  -6       47.20       46.50      2.38 o 
 -16   0  -5       67.47       57.49      2.33 o 
   0  16  -5      146.66      147.35     13.61 o 
   0 -16  -4       33.65       34.15      2.13 o 
  16   0  -3      146.05      118.44      2.61 o 
 -16   0  -2      830.64      801.61      4.66 o 
   0 -16  -1      207.90      233.04      2.83 o 
   0 -16   0        0.05        2.05      1.81 o 
   0 -16   0        0.10       20.47     12.52 o 
  16   0   1      205.26      238.56      3.86 o 
   0 -16   1      396.26      455.46     22.17 o 
  16   0   2      827.62      799.72      5.31 o 
  16   0   3      147.82      113.13      3.21 o 
 -16   0   4       33.42       27.14      2.47 o 
   0  16   4       64.52      101.94     13.02 o 
  16   0   4       40.71       50.52     12.80 o 
   0  16   5       67.19       50.36      3.99 o 
   0  16   5      129.72      126.89     11.54 o 
  16   0   5      146.32      156.81     11.99 o 
   0  16   6       47.20       35.44      4.04 o 
   0  16   7       23.00       34.39      3.44 o 
   1 -16  -7        7.98        4.65      1.71 o 
 -16  -1  -6        8.00        9.19      2.08 o 
 -16  -1  -5       85.10       88.51      2.49 o 
  -1  16  -4        7.79        4.61      1.97 o 
   1 -16  -4       15.03      -11.94     11.94 o 
 -16  -1  -3        6.17        4.73      1.91 o 
 -16  -1  -2      369.59      361.01      3.45 o 
 -16  -1  -1       97.11       84.23      2.32 o 
  16   1   0       55.95       45.97      2.28 o 
   1 -16   0      108.01       96.42     13.96 o 
 -16  -1   1       97.20       85.31      2.78 o 
  16   1   2      369.32      368.55      4.03 o 
  16   1   3        6.12        4.67      2.45 o 
  16   1   4        7.83        9.00      2.65 o 
   1 -16   5       85.04       73.33      4.04 o 
  -1  16   5      164.16      205.53     13.25 o 
  16   1   5       89.36       95.42     11.09 o 
 -16  -1   6        8.05       11.05      4.42 o 
 -16  -1   7        8.11        6.83      5.47 o 
  -2  16  -7      119.86      121.04      2.57 o 
  16   2  -6      113.58      126.23      3.01 o 
   2 -16  -5        4.66        1.24      1.84 o 
  -2  16  -4       40.11       40.13      2.22 o 
   2 -16  -4       77.43       39.62     13.98 o 
  -2  16  -3      225.13      213.82      3.12 o 
   2 -16  -3      434.61      294.23     16.62 o 
 -16  -2  -2      468.15      398.51      3.61 o 
  16   2  -1     1006.02      995.86      5.43 o 
   2 -16  -1     1942.12     1888.17     32.62 o 
   2 -16   0       16.90        8.20      2.41 o 
   2 -16   0       32.62       21.81     10.15 o 
  -2  16   1     1006.45      996.93      5.89 o 
   2 -16   1     1942.95     2015.53     36.11 o 
   2 -16   2      469.50      403.28      4.15 o 
   2 -16   3      224.68      194.99      3.72 o 
  -2  16   4       40.20       34.99      2.96 o 
   2 -16   5        4.65        1.54      4.23 o 
  -2  16   6      112.90      120.43      5.89 o 
   2 -16   7      120.03       91.08      3.81 o 
   3 -16  -7        5.07        5.73      1.78 o 
  -3  16  -6        5.70       29.15      2.28 o 
   3 -16  -5       66.52       72.52      2.69 o 
   3 -16  -4      242.63      294.98      3.42 o 
   3 -16  -4      468.39      462.04     19.47 o 
  -3  16  -3       75.54       82.11      2.39 o 
   3 -16  -3      145.83       72.95     11.96 o 
 -16  -3  -2       99.26      134.47      2.55 o 
  16   3  -1       11.90       63.25      2.39 o 
   3 -16  -1       22.98       72.00     15.17 o 
   3 -16   0       69.71      191.43      3.54 o 
   3 -16   0      134.58      270.38     12.68 o 
  -3  16   1       11.83       66.71      2.80 o 
   3 -16   1       22.85       90.99     15.31 o 
   3 -16   2       99.31      134.75      3.16 o 
  16   3   3       75.53       72.55      3.12 o 
 -16  -3   4      242.23      262.01      4.07 o 
  16   3   5       66.40       61.95      4.23 o 
  -3  16   6        5.70       27.94      3.16 o 
   3 -16   7        5.06        6.40      2.81 o 
  16   4  -6      122.40      119.04      2.80 o 
 -16  -4  -5       11.10       14.73      2.21 o 
  -4  16  -4       15.06       17.53      2.24 o 
   4 -16  -4       29.07      -10.09     13.64 o 
  -4  16  -3       41.34       35.68      2.18 o 
   4 -16  -3       79.80       23.75     11.14 o 
  -4  16  -2      807.51      722.34      4.64 o 
  16   4  -1      113.12      109.58      2.92 o 
   4 -16  -1      218.37      168.33     16.59 o 
  -4  16   0      217.22      166.54      3.41 o 
   4 -16   0      419.34      282.78     18.96 o 
  16   4   1      112.97      108.35      3.33 o 
   4 -16   1      218.09      212.48      8.80 o 
  16   4   2      807.07      691.33      6.32 o 
   4 -16   2     1558.04     1381.11     12.80 o 
   4 -16   3       41.32       30.51      2.48 o 
  -4  16   3       79.77       41.40     10.75 o 
  16   4   4       15.05       16.24      2.60 o 
  16   4   5       10.98        9.38      3.60 o 
 -16  -4   6      120.92      102.39      3.87 o 
  -5  16  -6       45.73       38.31      2.16 o 
   5 -16  -5       24.31       18.24      2.12 o 
  -5  16  -4       29.56       35.90      2.68 o 
   5 -16  -4       57.06       27.93     13.41 o 
  -5  16  -3       23.48       21.96      2.22 o 
   5 -16  -3       45.33       21.14     12.69 o 
  -5  16  -2      290.75      271.73      3.32 o 
   5 -16  -2      561.30      520.51     21.55 o 
  16   5  -1       72.60       77.65      2.83 o 
   5 -16  -1      140.15      157.50     11.06 o 
   5 -16   0       70.79       56.96      3.14 o 
   5 -16   0      136.66      106.17     11.51 o 
  16   5   1       72.32       77.79      3.18 o 
   5 -16   1      139.62      158.25      8.99 o 
  -5  16   2      290.05      259.66      3.98 o 
   5 -16   2      559.93      555.13      9.37 o 
  16   5   3       23.44       19.63      2.47 o 
  -5  16   3       45.25       52.83      8.40 o 
  16   5   4       29.70       29.99      2.81 o 
  -5  16   4       57.33       41.83      7.35 o 
   5 -16   5       24.08       17.42      4.45 o 
  16   5   6       45.80       39.32      3.32 o 
  16   6  -6       42.71       45.68      2.36 o 
  -6  16  -5       95.00       98.29      2.48 o 
  -6  16  -4       45.34       44.23      2.45 o 
   6 -16  -4       87.52       40.41     13.12 o 
  -6  16  -3        6.93        6.49      2.24 o 
   6 -16  -3       13.38      -13.76     13.76 o 
 -16  -6  -2      161.17      126.20      2.73 o 
   6 -16  -2      311.13      255.05     18.39 o 
  16   6  -1      230.24      212.37      4.06 o 
   6 -16  -1      444.48      412.97     11.50 o 
  -6  16   0      157.53      129.72      3.88 o 
   6 -16   0      304.12      247.78      9.58 o 
  16   6   1      230.63      205.70      4.27 o 
   6 -16   1      445.22      424.98     11.97 o 
 -16  -6   2      161.85      127.17      3.32 o 
  -6  16   2      312.44      265.36      7.32 o 
  16   6   3        6.89        3.15      2.46 o 
  -6  16   3       13.30        4.47      7.29 o 
  -6  16   4       44.54       36.98      2.81 o 
  -6  16   4       85.99       73.79      7.67 o 
   6 -16   5       94.90       82.97      5.21 o 
  16   6   6       43.26       39.99      3.73 o 
  -6  16   6       83.51       94.10      8.98 o 
  -7  16  -6       25.40       25.04      1.98 o 
  -7  16  -5       19.07       24.19      1.90 o 
 -16  -7  -4      187.17      178.76      3.21 o 
   7 -16  -4      361.34      331.57     18.39 o 
  16   7  -3        8.04        4.25      2.25 o 
   7 -16  -3       15.53      -14.12     14.12 o 
  -7  16  -2      434.10      407.48      4.68 o 
   7 -16  -2      838.04      782.29     11.88 o 
 -16  -7  -1      105.83      101.02      3.48 o 
   7 -16  -1      204.30      214.72      8.02 o 
  16   7   0       16.95       19.90      2.95 o 
   7 -16   0       32.73       33.19      7.67 o 
  -7  16   1      105.77       96.20      3.69 o 
   7 -16   1      204.19      172.99      9.90 o 
  16   7   2      434.72      412.16      5.37 o 
   7 -16   2      839.22      865.91     10.55 o 
  16   7   3        8.11        5.39      2.54 o 
  -7  16   3       15.66        6.63      6.23 o 
  16   7   4      186.93      162.05      3.48 o 
  -7  16   4      360.86      340.42     10.01 o 
 -16  -7   5       18.89       22.10      3.47 o 
  -7  16   5       36.47       26.11      8.57 o 
  16   7   6       25.30       23.55      3.49 o 
  -7  16   6       48.85       54.19      8.06 o 
  -8  16  -6       32.56       30.99      1.79 o 
  -8  16  -5       40.44       55.61      1.99 o 
  -8  16  -4      239.16      258.24      3.63 o 
   8 -16  -4      461.69      473.24     20.00 o 
  -8  16  -3       54.22       52.84      2.64 o 
   8 -16  -3      104.68       70.83      8.50 o 
  -8  16  -2      148.81      190.07      3.99 o 
   8 -16  -2      287.27      325.46      8.21 o 
  -8  16  -1       93.84      166.13      3.87 o 
   8 -16  -1      181.17      282.04      8.21 o 
  16   8   0      291.02      334.75      4.92 o 
   8 -16   0      561.81      654.33     12.47 o 
 -16  -8   1       94.03      164.08      4.31 o 
   8 -16   1      181.52      289.72     13.90 o 
 -16  -8   2      149.59      186.65      4.77 o 
  -8  16   2      288.78      349.66      6.70 o 
  16   8   3       54.15       51.28      3.15 o 
  -8  16   3      104.54       90.02      6.53 o 
   8 -16   4      237.82      237.60      4.33 o 
  -8  16   4      459.11      483.97     10.96 o 
   8 -16   5       40.61       49.59      3.76 o 
  -8  16   5       78.39       70.63      5.90 o 
   8 -16   6       32.37       33.99      3.33 o 
  -8  16   6       62.49       76.54      7.70 o 
   9 -16  -6       12.88       11.57      2.14 o 
  -9  16  -5      134.34      145.38      2.46 o 
  -9  16  -4       13.49       10.78      2.23 o 
   9 -16  -4       26.04      -12.98     13.09 o 
 -16  -9  -3       23.12       22.94      2.62 o 
   9 -16  -3       44.63       44.38      6.04 o 
  -9  16  -2        1.90        1.77      2.78 o 
   9 -16  -2        3.67       11.26      4.60 o 
 -16  -9  -1      188.79      181.51      4.20 o 
   9 -16  -1      364.45      398.94      9.88 o 
  16   9   0       16.51       10.43      3.01 o 
   9 -16   0       31.88       36.48      7.44 o 
  16   9   1      189.19      185.83      4.38 o 
   9 -16   1      365.22      368.60     14.63 o 
  16   9   2        1.90        0.69      3.38 o 
  -9  16   2        3.67       -0.55      5.21 o 
 -16  -9   3       23.09       22.05      3.01 o 
  -9  16   3       44.57       40.15      5.96 o 
   9 -16   4       13.48       13.74      2.66 o 
  -9  16   4       26.03       10.49      7.15 o 
   9 -16   5      134.36      135.40      5.42 o 
  -9  16   5      259.37      260.79      7.23 o 
  16   9   6       12.87       10.80      2.85 o 
  -9  16   6       24.85       33.46      6.43 o 
  10 -16  -6        8.07        8.66      2.18 o 
 -10  16  -5        4.88       11.58      1.73 o 
 -10  16  -4      164.06      159.14      2.87 o 
  10 -16  -4      316.71      306.58     16.56 o 
 -10  16  -3       69.48       72.42      3.76 o 
  10 -16  -3      134.13      141.59      6.23 o 
 -10  16  -2       91.13       89.35      3.40 o 
  10 -16  -2      175.92      203.27      5.90 o 
 -16 -10  -1       53.87       54.12      3.45 o 
  10 -16  -1      103.99      102.72      7.05 o 
  16  10   0      290.33      321.92      5.77 o 
  10 -16   0      560.48      694.84     10.55 o 
 -16 -10   1       54.06       53.32      3.16 o 
  10 -16   1      104.37      102.92      9.21 o 
  16  10   2       90.32       85.89      4.01 o 
 -10  16   2      174.37      189.38      6.00 o 
  16  10   3       69.39       70.09      3.69 o 
 -10  16   3      133.96      147.50      5.61 o 
  10 -16   4      162.76      148.12      3.86 o 
 -10  16   4      314.21      282.00      8.63 o 
 -16 -10   5        4.77       11.42      2.81 o 
 -10  16   5        9.21       12.56      4.82 o 
  16  10   6        8.00        5.24      2.37 o 
 -10  16   6       15.45       19.34      4.99 o 
 -11  16  -5        4.55        5.11      1.56 o 
 -11  16  -4       26.51       24.99      2.07 o 
  16  11  -3       30.18       27.96      3.21 o 
  11 -16  -3       58.27       58.84      6.07 o 
 -11  16  -2        6.23        4.10      3.06 o 
  11 -16  -2       12.02       13.37      4.53 o 
 -16 -11  -1      413.20      400.64      5.38 o 
  11 -16  -1      797.68      777.59     12.25 o 
  16  11   0      108.19      104.29      3.90 o 
  11 -16   0      208.85      214.08      8.70 o 
  16  11   1      412.92      404.58      5.19 o 
 -11  16   1      797.15      776.72      9.83 o 
 -16 -11   2        6.27        4.51      3.07 o 
 -11  16   2       12.11       19.55      4.85 o 
  16  11   3       30.02       26.92      3.02 o 
 -11  16   3       57.96       59.69      4.58 o 
  16  11   4       26.51       19.92      2.82 o 
 -11  16   4       51.18       61.63      5.10 o 
 -16 -11   5        4.47        8.90      2.60 o 
 -11  16   5        8.62       13.26      3.70 o 
 -12  16  -5       57.23       55.90      1.99 o 
 -12  16  -4       80.11       76.79      2.81 o 
  12 -16  -4      154.65      159.04     12.96 o 
 -12  16  -3      155.10      136.21      3.90 o 
  12 -16  -3      299.42      300.51      7.29 o 
 -12  16  -2       22.92       22.97      3.13 o 
  12 -16  -2       44.24       41.04      4.07 o 
 -12  16  -1       37.09       32.18      3.12 o 
  12 -16  -1       71.60       68.76      6.27 o 
 -16 -12   0       35.95       31.37      3.45 o 
  12 -16   0       69.40       71.99      7.32 o 
 -16 -12   1       36.30       31.71      2.93 o 
 -12  16   1       70.08       65.88      6.72 o 
  16  12   2       23.18       20.27      3.13 o 
 -12  16   2       44.75       48.08      4.90 o 
  16  12   3      155.69      137.55      3.92 o 
 -12  16   3      300.56      278.75      5.98 o 
 -16 -12   4       78.32       69.01      2.87 o 
 -12  16   4      151.19      160.90      5.58 o 
  16  12   5       56.27       47.73      2.19 o 
 -12  16   5      108.63      110.08      5.04 o 
  13 -16  -5       78.27       94.64      2.89 o 
 -13  16  -4       48.60       57.07      2.86 o 
  13 -16  -4       93.81      106.85     11.04 o 
  16  13  -3       58.96       68.40      2.91 o 
  13 -16  -3      113.82      156.27      5.67 o 
 -13  16  -2       66.02       56.26      3.31 o 
  13 -16  -2      127.45      111.59      5.46 o 
 -13  16  -1       76.00       85.69      3.78 o 
  13 -16  -1      146.72      179.94      7.59 o 
  16  13   0       28.35       34.06      3.35 o 
  13 -16   0       54.72       65.23      7.08 o 
  16  13   1       76.23       86.46      3.65 o 
 -13  16   1      147.16      182.02      8.68 o 
  16  13   2       66.01       59.32      3.52 o 
 -13  16   2      127.44      129.59      6.16 o 
 -16 -13   3       58.82       70.78      3.07 o 
 -13  16   3      113.54      136.57      4.66 o 
  16  13   4       48.51       53.18      2.41 o 
 -13  16   4       93.64      111.14      4.69 o 
  16  13   5       78.23       88.25      3.30 o 
  13 -16   5      111.02      109.36      5.35 o 
 -13  16   5      151.03      176.74      4.57 o 
 -14  16  -4       91.37       89.15      3.43 o 
  14 -16  -4      176.38      189.78     10.87 o 
 -14  16  -3       42.29       41.86      2.47 o 
  14 -16  -3       81.64       92.11      4.58 o 
 -14  16  -2      111.77      108.94      3.74 o 
  14 -16  -2      215.77      208.86      6.02 o 
  16  14  -1      228.96      252.84      5.26 o 
  14 -16  -1      442.01      518.16     12.29 o 
 -16 -14   0      194.75      179.71      5.17 o 
  14 -16   0      375.95      350.00      8.96 o 
 -16 -14   1      227.24      239.15      4.84 o 
 -14  16   1      438.69      530.46     10.67 o 
  16  14   2      111.36      109.25      3.97 o 
 -14  16   2      214.98      216.51      7.53 o 
  16  14   3       41.65       42.57      2.73 o 
 -14  16   3       80.40       76.14      4.45 o 
  16  14   4       91.49       83.74      2.58 o 
 -14  16   4      176.63      223.11      5.67 o 
 -15  16  -4        3.65        3.10      2.00 o 
  15 -16  -4        7.04        9.58      3.86 o 
 -15  16  -3       74.06       79.71      2.93 o 
  15 -16  -3      142.96      158.13      5.37 o 
 -15  16  -2       28.81       29.37      2.81 o 
  15 -16  -2       55.62       67.93      4.55 o 
 -15  16  -1       10.62        7.84      2.97 o 
  15 -16  -1       20.50       24.99      6.06 o 
  16  15   0       50.62       36.76      3.28 o 
  15 -16   0       97.73       75.96      6.39 o 
 -16 -15   1       10.57       10.53      3.11 o 
  15 -16   1       20.40       23.20      5.69 o 
  16  15   2       28.95       35.08      4.60 o 
 -15  16   2       55.89       65.94      5.31 o 
 -16 -15   3       74.15       72.09      2.56 o 
 -15  16   3      143.14      159.30      5.87 o 
  16  15   4        3.56        1.63      1.80 o 
  15 -16   4       13.78       16.39      7.95 o 
 -15  16   4        6.87       -1.57      6.33 o 
 -16  16  -4        5.10        6.15      2.26 o 
 -16  16  -3       41.79       41.76      2.54 o 
  16 -16  -3       80.67       78.28      3.99 o 
 -16  16  -2       16.72       13.83      2.34 o 
  16 -16  -2       32.28       24.30      3.76 o 
 -16 -16  -1       82.75       84.81      3.31 o 
  16 -16  -1      159.76      178.08      6.11 o 
  16  16   0        8.17       10.61      2.62 o 
 -16  16   0       15.77       20.63      4.97 o 
 -16 -16   1       83.22       83.92      3.43 o 
  16 -16   1      160.66      166.45      6.38 o 
  16 -16   2       16.01       16.07      4.06 o 
 -16  16   2       30.91       23.27      4.59 o 
  16 -16   3       42.06       39.24      2.70 o 
 -16  16   3       81.20       78.51      4.35 o 
 -16 -16   4        5.15       10.95      3.78 o 
 -16  16   4        9.94       20.56      4.11 o 
  16 -16   4       63.41       58.39      5.57 o 
 -17  16  -3        9.15        7.58      2.19 o 
  17 -16  -3       17.66       20.77      4.89 o 
 -17  16  -2       20.46       14.55      2.01 o 
  17 -16  -2       39.49       32.84      4.28 o 
 -17  16  -1       63.90       70.47      2.72 o 
  17 -16  -1      123.36      132.35      5.22 o 
  16  17   0       47.73       51.92      2.83 o 
 -17  16   0       92.14      107.77      9.51 o 
  16  17   1       64.11       70.11      2.72 o 
 -17  16   1      123.77      139.49      5.10 o 
  17 -16   2       20.60       17.13      2.97 o 
 -17  16   2       39.77       31.10      3.84 o 
  16  17   3        9.15       11.91      3.25 o 
 -17  16   3       17.67       16.16      2.72 o 
  17 -16   3       25.63       32.77      8.11 o 
 -15 -17  -4       62.34       52.87      4.07 o 
 -17  15  -3       17.90       13.18      2.23 o 
  17 -15  -3       34.55       27.00      4.34 o 
 -17  15  -2       39.47       41.04      2.58 o 
  17 -15  -2       76.19       98.08      5.50 o 
 -15 -17  -1      148.37      138.27      5.55 o 
 -17  15  -1      286.42      275.09      6.36 o 
  15  17   0       19.27       20.42      3.17 o 
  17 -15   0       37.19       42.72      7.37 o 
 -15 -17   1      148.19      150.16      4.03 o 
 -17  15   1      286.07      275.67      6.87 o 
 -15 -17   2       39.27       39.43      2.45 o 
 -17  15   2       75.80       82.94      5.29 o 
  15  17   3       17.90       11.58      3.09 o 
 -17  15   3       34.55       30.00      4.23 o 
  17 -15   3       48.39       46.74     10.22 o 
 -15 -17   4       62.62       58.30      4.53 o 
 -17  15   4      120.88      101.37      5.52 o 
 -14 -17  -4       84.15      109.57      2.60 o 
  17 -14  -4      162.44      220.09      8.21 o 
 -17  14  -3       24.30       28.01      3.35 o 
  17 -14  -3       46.90       49.25      5.14 o 
 -14 -17  -2       20.04       28.85      2.57 o 
  17 -14  -2       38.68       48.67      5.64 o 
 -14 -17  -1       28.72       30.15      3.52 o 
 -17  14  -1       55.43       65.94      6.22 o 
  17 -14   0        5.42       44.67      3.82 o 
 -17  14   0       10.46       64.09      8.03 o 
  14  17   1       28.76       34.29      2.80 o 
 -17  14   1       55.53       54.93      7.34 o 
  14  17   2       20.02       27.63      2.76 o 
 -17  14   2       38.65       53.52      8.09 o 
  14  17   3       24.39       29.43      2.74 o 
 -17  14   3       47.09       67.24      8.60 o 
  17 -14   4       83.96      105.37      2.80 o 
 -17  14   4      162.08      197.17      8.36 o 
 -17  13  -4       99.65       99.25      2.75 o 
  17 -13  -4      192.37      203.97      5.96 o 
 -17  13  -3       25.39       26.15      2.67 o 
  17 -13  -3       49.02       53.82      4.51 o 
 -13 -17  -2       26.30       24.30      2.42 o 
  17 -13  -2       50.78       63.18      7.18 o 
 -17  13  -1       68.76       65.09      3.80 o 
 -17  13  -1      132.75      118.14      8.86 o 
  17 -13   0       61.10       80.06      3.29 o 
 -13 -17   1       68.64       64.82      3.24 o 
 -17  13   1      132.52      142.16      7.64 o 
  13  17   2       26.61       26.88      2.62 o 
 -17  13   2       51.36       61.51      6.32 o 
  13  17   3       25.28       21.13      2.49 o 
 -17  13   3       48.81       47.75      6.40 o 
  17 -13   4       96.08       88.04      2.23 o 
 -17  13   4      185.47      150.32      8.84 o 
  12  17  -5        8.33        5.78      2.87 o 
 -17  12  -4       48.13       39.83      2.42 o 
  17 -12  -4       92.91       93.53      5.71 o 
 -17  12  -3       14.10       15.51      2.50 o 
  17 -12  -3       27.22       29.31      4.86 o 
 -17  12  -2       24.29       24.57      2.41 o 
  17 -12  -2       46.90       48.57      6.13 o 
 -12 -17  -1        8.49        4.09      2.32 o 
 -17  12  -1       16.39        8.63      7.66 o 
 -12 -17   0       17.04       25.08      2.63 o 
 -12 -17   1        8.43       -2.32      2.41 o 
 -17  12   1       16.27       15.60      6.69 o 
  17 -12   2       24.33       22.30      2.75 o 
 -17  12   2       46.97       39.20      6.72 o 
  17 -12   3       14.15       14.78      2.64 o 
 -17  12   3       27.31       32.58      7.03 o 
  12  17   4       48.10       47.95      2.52 o 
 -17  12   4       92.87       66.55      9.32 o 
 -12 -17   5        8.21        2.88      1.61 o 
 -17  11  -5       22.80       20.57      1.77 o 
 -17  11  -4      200.77      204.32      3.42 o 
  17 -11  -4      387.58      405.59      7.86 o 
 -17  11  -3       21.59       23.30      2.52 o 
  17 -11  -3       41.69       44.59      5.55 o 
 -17  11  -2       92.33       93.42      3.25 o 
 -17  11  -2      178.23      162.95      6.68 o 
  17 -11  -1        6.11        6.14      2.60 o 
  17 -11   0       53.64       57.62      2.92 o 
 -11 -17   1        6.01        5.39      2.31 o 
 -17  11   1       11.61        6.58      5.87 o 
  11  17   2       92.30       91.61      3.40 o 
 -17  11   2      178.18      151.71      8.31 o 
 -11 -17   3       21.43       26.86      2.72 o 
 -17  11   3       41.37       44.23      7.69 o 
 -11 -17   4      201.60      203.69      3.67 o 
  11  17   5       22.56       22.94      1.82 o 
 -17  10  -5       23.26       23.64      1.94 o 
  17 -10  -5       44.91       32.28      7.23 o 
 -17  10  -4        7.79        4.83      2.11 o 
  17 -10  -4       15.04       11.14      5.05 o 
 -10 -17  -3       27.90       20.86      2.88 o 
  17 -10  -3       53.87       42.13      5.98 o 
 -10 -17  -2       11.65       10.98      2.65 o 
  17 -10  -2       22.49       26.65      5.71 o 
 -10 -17  -1       56.95       55.93      3.03 o 
  17 -10   0       15.87       16.52      2.46 o 
 -10 -17   1       56.89       60.19      3.08 o 
 -17  10   1      109.83      100.21      6.10 o 
 -10 -17   2       11.77       11.00      2.67 o 
 -17  10   2       22.72       23.67      7.48 o 
  17 -10   3       27.87       23.29      2.80 o 
 -17  10   3       53.81       57.37     12.22 o 
 -17  10   4        7.90        9.08      2.19 o 
  17 -10   5       23.43       17.11      2.04 o 
 -17   9  -5       15.74       19.60      2.03 o 
  17  -9  -5       30.38       24.09      9.51 o 
 -17   9  -4       31.94       38.24      2.30 o 
  17  -9  -4       61.66       71.86      6.08 o 
  -9 -17  -3       10.25       59.23      3.10 o 
  17  -9  -3       19.78       55.07      6.34 o 
  -9 -17  -2       91.05       92.43      3.72 o 
  17  -9  -2      175.78      182.56      9.05 o 
 -17   9  -1       72.11       94.24      3.21 o 
  17  -9   0       65.57      159.11      3.36 o 
  -9 -17   1       70.98       89.49      3.44 o 
 -17   9   1      137.02      135.33      6.74 o 
  -9 -17   2       91.85       97.45      3.30 o 
 -17   9   2      177.31      195.41      7.19 o 
  17  -9   3       10.75       56.09      2.93 o 
 -17   9   3       20.76       68.83      9.88 o 
  17  -9   4       31.05       41.56      2.47 o 
   9  17   5       15.80       17.34      2.10 o 
   8  17  -6      112.34      117.46      2.90 o 
  -8 -17  -5       17.23       16.72      2.14 o 
  17  -8  -5       33.26       61.82     11.06 o 
 -17   8  -4        1.42        3.74      2.06 o 
  17  -8  -4        2.75        0.55      6.85 o 
  -8 -17  -3       66.27       64.24      3.17 o 
  17  -8  -3      127.93      137.29      6.71 o 
  -8 -17  -2      128.02      111.07      3.51 o 
  17  -8  -2      247.14      224.35      9.43 o 
  17  -8  -1      140.43      111.66      3.03 o 
  -8 -17   0      168.83      152.84      3.62 o 
 -17   8   0      325.92      297.78     11.02 o 
  -8 -17   1      140.32      112.42      3.29 o 
 -17   8   1      270.88      202.93      5.98 o 
  17  -8   2      127.53      114.81      3.47 o 
 -17   8   2      246.20      212.86      8.68 o 
  17  -8   3       66.05       68.56      2.84 o 
 -17   8   3      127.51      116.09     16.99 o 
 -17   8   4        1.47        3.21      2.34 o 
 -17   8   5       17.21       15.28      1.91 o 
  -8 -17   6      112.36      112.10      2.56 o 
   7  17  -6       89.10       91.05      3.05 o 
  -7 -17  -5       75.72       75.44      2.51 o 
  17  -7  -5      146.17      132.02     11.91 o 
 -17   7  -4        1.56        3.24      2.16 o 
  17  -7  -4        3.00       -1.47      6.56 o 
  -7 -17  -3       99.25       88.14      3.24 o 
  17  -7  -3      191.61      174.33      8.61 o 
  -7 -17  -2      246.57      252.09      3.93 o 
  17  -7  -2      475.99      482.35     14.18 o 
  17  -7  -1       28.95       32.22      2.38 o 
   7  17   0       69.30       77.79      3.02 o 
 -17   7   0      133.78      163.41      8.63 o 
  -7 -17   1       28.10       39.57      2.51 o 
 -17   7   1       54.25       56.29      5.61 o 
  17  -7   2      246.77      249.28      4.25 o 
 -17   7   2      476.38      493.73     10.85 o 
  17  -7   3       98.83       82.82      3.25 o 
 -17   7   4        1.52        2.50      2.73 o 
   7  17   5       74.30       69.96      2.72 o 
  -7 -17   6       90.51       80.13      2.89 o 
   6  17  -6       94.90      103.54      2.82 o 
  17  -6  -6      183.21      183.06      9.49 o 
  -6 -17  -5       32.08       34.00      2.07 o 
  17  -6  -5       61.94       49.26     11.07 o 
  -6 -17  -4       57.35       56.36      2.50 o 
  17  -6  -4      110.72      109.45      7.35 o 
  -6 -17  -3        1.51        3.23      2.24 o 
  17  -6  -3        2.91       11.31      7.13 o 
 -17   6  -2       47.28       48.84      2.31 o 
  -6 -17  -1       34.04       30.16      2.27 o 
 -17   6  -1       65.71       59.01     13.77 o 
   6  17   0      605.30      517.81      4.99 o 
 -17   6   0     1168.53     1071.09     14.90 o 
  -6 -17   1       34.04       27.67      2.53 o 
 -17   6   1       65.71       57.35      8.10 o 
  17  -6   2       47.28       50.47      3.01 o 
 -17   6   2       91.27      111.22      7.28 o 
  17  -6   3        1.43        2.38      2.79 o 
  17  -6   4       57.37       50.54      3.32 o 
  17  -6   5       31.93       33.10      2.40 o 
  17  -6   6       95.01       87.36      2.61 o 
  17  -5  -6       30.73       26.03      1.62 o 
  -5 -17  -5       30.65       30.52      2.22 o 
  17  -5  -5       59.16       55.70     11.62 o 
  17  -5  -4      108.81      115.24      3.01 o 
  17  -5  -4      210.06      198.54     11.03 o 
  -5 -17  -3       37.19       33.53      2.29 o 
  17  -5  -3       71.80       68.08      7.78 o 
  -5 -17  -2      135.20      128.52      2.82 o 
  -5 -17  -1      183.79      160.02      2.92 o 
  -5 -17   0        2.40        3.32      2.12 o 
 -17   5   0        4.64        7.42     12.16 o 
  -5 -17   1      183.59      160.52      3.29 o 
 -17   5   1      354.41      325.33     13.76 o 
  17  -5   2      135.80      132.13      3.37 o 
 -17   5   2      262.17      257.84     20.54 o 
  17  -5   3       37.03       32.53      2.79 o 
  -5 -17   4      108.24      114.70      3.71 o 
  17  -5   5       30.69       30.18      2.55 o 
  17  -5   6       31.46       21.65      2.07 o 
  -4 -17  -6       10.22       20.91      1.63 o 
   4  17  -5       10.72       12.10      1.99 o 
  -4 -17  -4       26.68       68.83      2.67 o 
  17  -4  -4       51.50      112.33      9.94 o 
  -4 -17  -3      128.80      118.36      2.59 o 
  17  -4  -3      248.65      235.69     15.75 o 
  17  -4  -2      253.07      367.42      3.68 o 
  17  -4  -1      409.30      392.09      3.94 o 
  17  -4   0       25.36       13.37      1.96 o 
 -17   4   1      409.27      385.84      4.41 o 
 -17   4   1      790.10      747.78     17.52 o 
  17  -4   2      253.46      370.62      4.42 o 
  17  -4   3      128.20      115.03      3.80 o 
 -17   4   4       26.70       72.71      3.70 o 
  -4 -17   5       10.74       14.47      2.78 o 
  17  -4   6       10.13       17.11      2.35 o 
  -3 -17  -6        3.33        2.10      1.56 o 
  -3 -17  -5       59.31       59.68      2.29 o 
  17  -3  -5      114.49      112.69     13.00 o 
  -3 -17  -4      122.52      112.46      2.82 o 
  17  -3  -4      236.52      200.13     15.99 o 
  17  -3  -3      185.96      171.39      3.02 o 
  17  -3  -3      358.99      345.91     17.33 o 
   3  17  -2      185.98      178.52      3.10 o 
  17  -3  -1      367.23      323.48      3.44 o 
 -17   3  -1      708.94      665.20     24.58 o 
  17  -3   0      220.32      194.38      3.07 o 
 -17   3   0      425.32      365.11     14.55 o 
 -17   3   1      364.50      328.45      4.47 o 
  17  -3   2      185.74      180.47      3.66 o 
  17  -3   3      186.68      168.20      3.55 o 
  17  -3   4      122.36      110.17      3.44 o 
  -3 -17   5       60.90       58.03      4.23 o 
 -17   3   6        3.28        6.21      2.45 o 
   2  17  -6       74.38       72.95      2.17 o 
  -2 -17  -5       75.12       74.55      2.30 o 
  17  -2  -5      145.02      134.27     13.44 o 
   2  17  -4       19.46       19.06      2.12 o 
   2  17  -3       24.75       19.54      2.34 o 
  17  -2  -3       47.79       36.94     12.46 o 
  -2 -17  -2      175.96      160.25      2.91 o 
  17  -2  -2      339.69      303.87     15.96 o 
  -2 -17  -1       51.03       50.81      2.09 o 
 -17   2   0        5.09        2.21      1.92 o 
 -17   2   0        9.83      -16.47     16.47 o 
  17  -2   1       51.00       56.41      2.85 o 
 -17   2   1       98.45      133.73     12.65 o 
  17  -2   2      175.92      159.80      3.63 o 
  17  -2   3       24.80       20.52      3.02 o 
  -2 -17   4       19.24       17.17      3.05 o 
  -2 -17   5       75.20       64.59      5.16 o 
  -2 -17   6       74.10       59.32      2.55 o 
   1  17  -6        8.40        8.96      1.78 o 
  -1 -17  -5       64.17       50.99      2.09 o 
   1  17  -4       29.86       29.10      2.12 o 
  -1 -17  -3       46.08       45.44      2.40 o 
  -1 -17  -2       67.68       67.23      2.36 o 
  17  -1  -1       71.58       75.53      2.41 o 
 -17   1  -1      138.19      166.92     18.00 o 
  17  -1   0        6.93        4.08      2.02 o 
 -17   1   0       13.39      -15.91     15.91 o 
  -1 -17   1       71.04       76.83      3.00 o 
  -1 -17   2       66.96       66.45      3.36 o 
  17  -1   3       45.35       44.63      3.19 o 
  -1 -17   4       29.15       26.14      2.86 o 
   1  17   5       63.05       48.02      5.74 o 
 -17   1   6        8.41        9.00      2.76 o 
  17   0  -6       11.99       12.98      1.83 o 
  17   0  -5       55.62       48.78      2.02 o 
   0 -17  -4      102.18       89.20      2.63 o 
   0  17  -4      219.95      192.42     14.77 o 
   0 -17  -3       42.64       36.49      2.18 o 
  17   0  -2       77.20       81.87      2.36 o 
 -17   0  -1       28.31       21.95      1.98 o 
  17   0   0       99.82       84.50      2.27 o 
   0 -17   1       28.23       23.81      2.43 o 
   0  17   2       77.13       87.60      3.49 o 
   0 -17   2      148.89      177.70     18.39 o 
  17   0   3       42.71       38.49      2.96 o 
   0 -17   4      102.37       80.31      3.19 o 
   0  17   4      197.62      204.08     14.32 o 
 -17   0   5       55.96       40.49      5.57 o 
   0  17   5      108.02      110.34     10.43 o 
   0 -17   6       12.06       11.39      3.23 o 
   1 -17  -6       71.92       83.66      2.37 o 
   1 -17  -5       47.98       66.85      2.34 o 
  -1  17  -5      150.22      172.02     12.05 o 
   1 -17  -4      126.56      131.85      2.76 o 
  -1  17  -4      417.05      424.26     17.85 o 
   1 -17  -3       41.69       35.12      2.12 o 
 -17  -1  -2      651.04      772.47      5.26 o 
 -17  -1  -1      293.48      273.56      3.31 o 
   1 -17   0       67.45       78.45      2.60 o 
   1 -17   0      130.21      156.99     11.54 o 
  -1  17   1      294.51      281.32      4.20 o 
   1 -17   1      568.55      524.27     22.93 o 
  -1  17   2      650.23      766.39      6.29 o 
   1 -17   3       41.59       34.42      2.61 o 
 -17  -1   4      126.89      120.09      3.63 o 
  -1  17   4      244.97      251.37     15.40 o 
  17   1   4      417.27      495.21     18.80 o 
   1 -17   5       47.88       61.58      3.88 o 
  -1  17   5       92.43      108.55     10.73 o 
  -1  17   6       70.93       61.10      3.37 o 
  17   2  -6        4.28        2.04      1.92 o 
   2 -17  -5      109.88      111.18      2.65 o 
  -2  17  -5      150.01      139.03     10.97 o 
   2 -17  -4      312.18      303.46      3.47 o 
  -2  17  -4      323.33      324.38     16.28 o 
  -2  17  -3       52.14       62.47      2.18 o 
 -17  -2  -2      141.02      133.66      2.75 o 
   2 -17  -1       96.51       90.64      2.52 o 
   2 -17  -1      186.32      149.88     16.19 o 
  -2  17   0        6.89        5.19      2.56 o 
   2 -17   0       13.30        0.82      9.96 o 
   2 -17   1       96.13       93.01      2.93 o 
  -2  17   2      141.22      135.60      3.53 o 
   2 -17   3       52.20       51.79      2.85 o 
  17   2   4      312.07      278.24      4.31 o 
  -2  17   4      602.44      675.24     20.13 o 
   2 -17   5      109.58       98.10      5.03 o 
  -2  17   5      211.54      221.68     12.29 o 
  17   2   5      150.01      155.58     11.60 o 
  -2  17   6        4.31        2.32      3.75 o 
  -3  17  -6       32.84       27.50      2.28 o 
   3 -17  -5       43.13       38.03      2.32 o 
 -17  -3  -4       11.98        8.89      2.06 o 
  -3  17  -3       25.89       18.63      2.13 o 
 -17  -3  -2       25.22       16.14      2.16 o 
 -17  -3  -1      208.31      192.97      3.39 o 
   3 -17  -1      402.14      356.41     19.86 o 
  -3  17   0       11.44       10.05      2.70 o 
   3 -17   0       22.08       10.97      9.93 o 
  -3  17   1      209.97      198.78      3.75 o 
   3 -17   1      405.35      351.47     13.68 o 
  -3  17   2       25.57       17.47      2.82 o 
 -17  -3   3       25.48       20.88      2.70 o 
  -3  17   3       49.19       66.68     14.19 o 
   3 -17   4       11.91        9.24      2.39 o 
  -3  17   4       22.99       35.16     11.86 o 
  17   3   5       43.45       35.96      3.77 o 
  -3  17   5       83.88       80.43     10.46 o 
  -3  17   6       32.11       19.96      2.42 o 
  17   4  -6       13.68       13.58      2.07 o 
 -17  -4  -5        6.97        6.99      2.06 o 
  -4  17  -4        6.94        8.34      2.12 o 
  -4  17  -3       20.88       20.49      2.06 o 
  17   4  -2       10.65        2.75      2.09 o 
 -17  -4  -1      161.20      145.22      3.14 o 
   4 -17  -1      311.19      286.18     18.76 o 
  17   4   0      193.45      168.29      3.76 o 
   4 -17   0      373.46      301.39     13.11 o 
   4 -17   1      160.60      154.78      3.94 o 
   4 -17   1      310.04      293.34     20.01 o 
  -4  17   2       10.70        3.31      2.60 o 
   4 -17   2       20.66        8.82     17.02 o 
  -4  17   3       20.86       21.97      2.58 o 
  -4  17   3       40.28       55.55     13.90 o 
  17   4   4        7.03        4.38      2.51 o 
  -4  17   4       13.57       52.94     12.20 o 
   4 -17   5        6.99        8.87      3.38 o 
  -4  17   5       13.49       23.79      9.42 o 
 -17  -4   6       13.85       14.47      2.47 o 
  -5  17  -6       21.46       18.90      2.26 o 
   5 -17  -5       42.40       39.97      2.45 o 
   5 -17  -4        0.54       -1.00      2.23 o 
  17   5  -3      101.05      101.91      2.53 o 
  -5  17  -2      603.43      573.00      4.43 o 
   5 -17  -2     1164.91     1069.23     28.20 o 
 -17  -5  -1      120.85      118.45      3.08 o 
   5 -17  -1      233.30      232.63     11.84 o 
  -5  17   0      192.03      169.30      3.77 o 
   5 -17   0      370.72      303.15     12.97 o 
  17   5   1      121.11      122.79      3.78 o 
   5 -17   1      233.81      249.58     13.73 o 
  -5  17   2      599.66      549.82      5.71 o 
   5 -17   2     1157.63     1120.68     15.22 o 
 -17  -5   3      102.39       94.43      3.58 o 
  -5  17   3      197.65      215.64     10.03 o 
  17   5   4        0.59        1.44      2.73 o 
  -5  17   4        1.13       15.48      8.89 o 
  17   5   5       42.20       40.31      3.82 o 
  -5  17   5       81.46       95.43      9.75 o 
  -5  17   6       21.91       19.86      2.59 o 
  17   6  -6       34.55       43.30      2.26 o 
   6 -17  -5       71.83       83.07      2.61 o 
  -6  17  -4       15.40       24.40      2.28 o 
  -6  17  -3       31.99       31.11      2.24 o 
  -6  17  -2        4.79       17.46      2.20 o 
   6 -17  -2        9.25       24.93     15.00 o 
  17   6  -1      196.63      206.83      3.54 o 
   6 -17  -1      379.60      399.05     10.80 o 
  17   6   0       58.59      134.09      3.67 o 
   6 -17   0      113.11      174.53     11.59 o 
  17   6   1      196.87      199.63      4.24 o 
   6 -17   1      380.05      385.20     14.60 o 
 -17  -6   2        4.83       15.99      3.03 o 
   6 -17   2        9.33       26.70      6.85 o 
  17   6   3       32.07       29.20      2.78 o 
  -6  17   3       61.92       59.37      6.96 o 
   6 -17   4       15.31       20.18      3.60 o 
  -6  17   4       29.56       28.62      6.47 o 
  17   6   5       71.77       75.90      4.14 o 
  -6  17   5      138.56      158.13     10.48 o 
  17   6   6       34.48       40.91      3.03 o 
  -6  17   6       66.56       76.15      7.02 o 
  -7  17  -6       25.72       24.42      1.97 o 
   7 -17  -5      154.25      144.91      2.84 o 
  -7  17  -4      130.01      136.01      3.22 o 
  -7  17  -3        9.06        4.78      2.10 o 
  -7  17  -2       46.67       46.26      2.66 o 
   7 -17  -2       90.09       79.17      8.03 o 
  -7  17  -1      212.21      200.48      3.81 o 
   7 -17  -1      409.68      430.62     11.50 o 
  -7  17   0      739.53      761.43      6.70 o 
   7 -17   0     1427.65     1578.87     22.77 o 
  -7  17   1      213.12      198.24      4.21 o 
   7 -17   1      411.42      374.45     12.30 o 
  -7  17   2       46.56       47.35      3.25 o 
   7 -17   2       89.88       91.99      7.44 o 
  17   7   3        9.26        5.64      2.64 o 
  -7  17   3       17.88       16.94      7.45 o 
  17   7   4      129.28      121.45      4.49 o 
  -7  17   4      249.57      244.41      7.13 o 
   7 -17   5      154.89      130.38      4.55 o 
  -7  17   5      299.01      283.19     11.90 o 
  17   7   6       25.81       20.75      2.66 o 
  -7  17   6       49.83       56.59      6.47 o 
   8 -17  -6       22.63       26.49      2.14 o 
   8 -17  -5       22.55       19.76      1.89 o 
  -8  17  -4       26.32       36.70      2.38 o 
  -8  17  -3       17.81       12.20      2.44 o 
   8 -17  -3       34.39       21.11     13.39 o 
 -17  -8  -2       20.69       15.73      2.58 o 
   8 -17  -2       39.94       34.00      6.65 o 
  -8  17  -1      175.05      164.44      3.68 o 
   8 -17  -1      337.93      353.36      8.86 o 
  17   8   0       17.52       10.47      3.05 o 
   8 -17   0       33.82       23.10      8.00 o 
  -8  17   1      174.87      160.42      3.96 o 
   8 -17   1      337.58      320.87     14.52 o 
  -8  17   2       20.73       11.29      3.21 o 
  -8  17   2       40.02       26.15      4.97 o 
   8 -17   3       17.78       10.12      3.01 o 
  -8  17   3       34.32       18.40      5.58 o 
  17   8   4       26.26       29.95      3.33 o 
  -8  17   4       50.70       55.11      5.38 o 
  17   8   5       22.26       14.30      2.72 o 
  -8  17   5       42.96       52.49      8.18 o 
  17   8   6       22.61       20.40      2.43 o 
  -8  17   6       43.65       50.99      5.63 o 
   9 -17  -5       77.16       87.79      2.20 o 
 -17  -9  -4      213.82      206.45      3.17 o 
  -9  17  -3       30.73       29.55      2.78 o 
   9 -17  -3       59.32       63.40     13.63 o 
  -9  17  -2      163.84      149.17      3.43 o 
   9 -17  -2      316.29      304.59      8.67 o 
  17   9  -1      254.49      244.29      4.39 o 
   9 -17  -1      491.29      511.51      9.57 o 
  17   9   0       38.87       31.37      3.14 o 
   9 -17   0       75.03       65.70      6.71 o 
  -9  17   1      254.18      242.65      4.38 o 
   9 -17   1      490.70      508.17     16.17 o 
 -17  -9   2      164.98      150.13      4.08 o 
  -9  17   2      318.49      306.46      7.40 o 
  17   9   3       30.81       29.71      3.43 o 
  -9  17   3       59.48       63.86      6.22 o 
 -17  -9   4      217.17      183.55      4.59 o 
  -9  17   4      419.25      377.80      7.46 o 
   9 -17   5       77.11       83.44      3.16 o 
  -9  17   5      148.86      156.38      5.35 o 
  10 -17  -5       21.64       25.24      1.84 o 
 -10  17  -4       59.73       65.89      2.28 o 
 -10  17  -3       23.86       20.38      3.00 o 
  10 -17  -3       46.07       45.22      5.81 o 
 -10  17  -2       92.16       98.23      3.34 o 
  10 -17  -2      177.91      205.05      5.77 o 
 -17 -10  -1       20.69       23.81      2.82 o 
  10 -17  -1       39.95       41.28      5.94 o 
  17  10   0      261.53      248.26      5.26 o 
  10 -17   0      504.88      503.15     10.13 o 
 -17 -10   1       20.56       20.61      2.91 o 
  10 -17   1       39.68       48.23     11.67 o 
 -17 -10   2       92.24       91.63      3.85 o 
 -10  17   2      178.06      202.35      7.41 o 
  17  10   3       24.06       18.39      2.80 o 
 -10  17   3       46.45       43.35      5.48 o 
  17  10   4       59.57       60.65      3.25 o 
 -10  17   4      115.01      120.02      5.21 o 
  10 -17   5       21.57       23.06      2.44 o 
 -10  17   5       41.65       50.36      4.12 o 
  11 -17  -5        5.17       46.49      2.36 o 
 -11  17  -4      174.90      166.23      2.75 o 
 -11  17  -3       85.86       95.05      3.49 o 
  11 -17  -3      165.75      201.09      6.62 o 
 -11  17  -2       44.68       91.33      3.49 o 
  11 -17  -2       86.26      131.79      6.04 o 
  17  11  -1       69.18       75.93      3.15 o 
  11 -17  -1      133.55      145.59      6.32 o 
  17  11   0      564.17      561.95      6.87 o 
  11 -17   0     1089.12     1106.77     13.03 o 
 -11  17   1       68.90       74.47      3.31 o 
  11 -17   1      133.01      154.26     11.30 o 
  17  11   2       44.51       88.20      4.35 o 
 -11  17   2       85.92      138.68      6.56 o 
  11 -17   3       86.32       88.55      3.15 o 
 -11  17   3      166.63      182.17      5.30 o 
  17  11   4      173.34      152.10      3.73 o 
 -11  17   4      334.64      319.52      6.31 o 
  17  11   5        5.28       45.86      2.36 o 
 -11  17   5       10.20       49.24      3.57 o 
  12 -17  -5      181.47      191.24      3.45 o 
 -12  17  -4       13.91        8.50      2.01 o 
  12 -17  -4       26.85       13.21      5.56 o 
 -12  17  -3        6.64        4.42      2.38 o 
  12 -17  -3       12.82       18.55      4.80 o 
 -12  17  -2      136.81      136.01      3.60 o 
  12 -17  -2      264.11      273.37      6.70 o 
 -12  17  -1       77.06       81.77      3.24 o 
  12 -17  -1      148.76      169.73      7.46 o 
 -12  17   0        0.44       -0.29      2.97 o 
  12 -17   0        0.85       -4.10     10.46 o 
  17  12   1       77.16       86.58      4.46 o 
  12 -17   1      148.95      167.25      8.41 o 
  17  12   2      137.13      137.73      4.43 o 
 -12  17   2      264.73      279.86      7.02 o 
  17  12   3        6.60        4.35      2.37 o 
 -12  17   3       12.73       10.94      4.04 o 
  17  12   4       13.86        6.24      2.41 o 
 -12  17   4       26.75       18.90      4.17 o 
 -17 -12   5      181.23      163.58      3.06 o 
 -12  17   5      349.87      353.45      7.41 o 
 -13  17  -4       11.03       10.30      2.44 o 
  13 -17  -4       21.30       22.46      4.89 o 
 -13  17  -3       63.32       69.35      2.65 o 
  13 -17  -3      122.23      149.03      5.14 o 
 -13  17  -2        6.55       10.02      2.40 o 
  13 -17  -2       12.65        6.52      5.94 o 
  17  13  -1      107.95       97.72      3.45 o 
  13 -17  -1      208.39      191.97      7.33 o 
 -13  17   0      133.39      130.22      3.95 o 
  13 -17   0      257.50      246.82     10.23 o 
 -17 -13   1      107.16       95.15      4.87 o 
 -13  17   1      206.87      194.66      8.22 o 
  17  13   2        6.96        3.77      2.89 o 
 -13  17   2       13.43       12.56      5.39 o 
  13 -17   3       63.95       70.67      2.81 o 
 -13  17   3      123.46      131.75      4.54 o 
  17  13   4       11.35        6.65      2.07 o 
 -13  17   4       21.91       12.98      3.56 o 
 -14  17  -4       12.73       12.78      1.91 o 
 -14  17  -3       23.45       19.48      2.00 o 
  14 -17  -3       45.26       40.71      3.62 o 
 -14  17  -2      104.04      106.70      3.16 o 
  14 -17  -2      200.85      215.39      5.57 o 
 -17 -14  -1       78.74       81.78      3.39 o 
  14 -17  -1      152.01      167.23      5.95 o 
 -17 -14   0       65.67       74.10      3.28 o 
  14 -17   0      126.78      148.00      8.81 o 
  17  14   1       78.44       82.44      5.22 o 
  14 -17   1      151.42      155.09      5.81 o 
  17  14   2      103.93      103.70      3.80 o 
  14 -17   2      200.64      213.37      6.98 o 
  17  14   3       23.21       18.56      2.29 o 
 -14  17   3       44.81       35.56      3.94 o 
  17  14   4       12.72       10.79      2.12 o 
 -14  17   4       24.56       27.88      4.62 o 
 -15  17  -4        8.93        4.62      1.86 o 
 -15  17  -3       12.02       10.27      1.76 o 
  15 -17  -3       23.20       23.11      4.38 o 
 -15  17  -2       92.24       87.64      2.95 o 
  15 -17  -2      178.08      173.61      4.77 o 
 -15  17  -1       12.47        9.61      2.49 o 
  15 -17  -1       24.07       19.50      4.58 o 
  17  15   0        0.08        0.37      2.59 o 
  15 -17   0        0.16       12.82      4.71 o 
  17  15   1       12.66       11.13      4.10 o 
  15 -17   1       24.45       21.02      4.20 o 
  17  15   2       89.98       82.55      3.87 o 
  15 -17   2      173.70      179.58      5.93 o 
  15 -17   3       11.99       13.70      2.24 o 
 -15  17   3       23.15       23.15      3.76 o 
  15 -17   4       13.78       14.35      4.89 o 
 -16  17  -3       66.46       76.30      2.79 o 
  16 -17  -3      128.31      153.16      6.92 o 
 -16  17  -2        2.71        1.42      1.92 o 
  16 -17  -2        5.23        8.03      2.90 o 
 -17 -16  -1       43.38       44.24      2.68 o 
  16 -17  -1       83.75       89.74      4.81 o 
 -16  17   0        1.33        9.53      2.70 o 
  16 -17   0        2.56       10.30      4.45 o 
 -17 -16   1       43.50       47.68      3.43 o 
  16 -17   1       83.98       98.66      5.24 o 
  17  16   2        2.65        4.00      2.45 o 
 -16  17   2        5.11        6.19      3.96 o 
  17  16   3       66.80       75.86      4.06 o 
  16 -17   3       75.32       70.40      5.51 o 
 -16  17   3      128.96      137.34      5.99 o 
 -17  17  -2       36.56       28.82      2.54 o 
  17 -17  -2       70.58       83.49      3.75 o 
 -17  17  -1       18.67       22.63      2.20 o 
  17 -17  -1       36.04       49.94      3.85 o 
 -17  17   0       90.06       84.91      2.27 o 
 -17  17   0      173.86      164.06      7.26 o 
 -17 -17   1       18.68       24.30      2.44 o 
 -17  17   1       36.05       49.26      3.82 o 
  17 -17   2       37.89       32.64      1.91 o 
 -17  17   2       73.15       71.41      3.51 o 
 -18  17  -1        3.96        4.27      2.24 o 
  18 -17  -1        7.65        6.00      6.87 o 
 -18  17   0        0.00        0.77      1.73 o 
  18 -17   0        0.01       -2.14      4.36 o 
  18 -17   1        3.97        6.72      1.72 o 
 -18  17   1        7.67        6.03      4.44 o 
 -18  16  -2       33.31       47.85      2.29 o 
  18 -16  -2       64.30       82.99      3.83 o 
 -18  16  -1       65.65       83.18      2.91 o 
  18 -16  -1      126.73      152.47      5.47 o 
 -16 -18   0       16.82       16.79      1.85 o 
 -18  16   0       32.48       25.47      6.81 o 
 -16 -18   1       65.01       79.39      2.39 o 
 -18  16   1      125.51      126.07      4.26 o 
  18 -16   2       33.14       51.97      2.20 o 
 -18  16   2       63.97       74.75      3.49 o 
 -18  15  -3       17.67       13.60      2.14 o 
  18 -15  -3       34.11       31.25      5.06 o 
 -18  15  -2        3.36        3.24      2.01 o 
  18 -15  -2        6.49       12.44      4.10 o 
 -15 -18  -1       41.89       35.65      2.42 o 
  18 -15  -1       80.87       82.77      5.84 o 
  15  18   0       64.01       50.28      2.78 o 
 -18  15   0      123.57      101.28      8.75 o 
  15  18   1       41.92       41.23      2.54 o 
 -18  15   1       80.93       88.70      4.64 o 
  18 -15   2        3.36        3.27      2.36 o 
 -18  15   2        6.48        8.03      3.92 o 
  18 -15   3       17.71       14.19      2.14 o 
 -18  15   3       34.20       31.94      3.44 o 
 -18  14  -3       32.72       29.07      2.80 o 
  18 -14  -3       63.16       56.04      4.69 o 
 -18  14  -2       75.86       77.61      3.34 o 
  18 -14  -2      146.44      165.33      6.15 o 
 -14 -18  -1        1.30        8.20      2.59 o 
 -18  14  -1        2.52        3.10      5.27 o 
 -14 -18   0       48.74       48.66      3.39 o 
 -18  14   0       94.10       99.74      7.20 o 
 -14 -18   1        1.32        2.28      2.38 o 
 -18  14   1        2.56        2.35      6.14 o 
  14  18   2       75.97       77.04      2.70 o 
 -18  14   2      146.66      190.57      6.66 o 
  14  18   3       32.77       30.44      2.57 o 
 -18  14   3       63.27       60.66      4.94 o 
 -18  13  -4       12.99       10.51      2.20 o 
  18 -13  -4       25.08       14.97      4.63 o 
 -18  13  -3       92.13       84.36      3.19 o 
  18 -13  -3      177.85      172.79      5.10 o 
 -13 -18  -2        0.42        0.67      2.04 o 
  18 -13  -2        0.81        3.25      5.20 o 
 -13 -18  -1      128.63      127.54      3.76 o 
 -18  13  -1      248.33      245.01     12.15 o 
 -13 -18   0       59.05       64.69      2.91 o 
 -18  13   0      114.00      131.24      9.94 o 
 -13 -18   1      128.81      132.83      3.29 o 
 -18  13   1      248.66      275.00      8.00 o 
 -13 -18   2        0.43        0.57      2.26 o 
 -18  13   2        0.83        7.10      8.09 o 
 -13 -18   3       92.27       76.47      2.47 o 
 -18  13   3      178.12      168.89      9.80 o 
  13  18   4       13.02        7.76      1.76 o 
 -18  12  -4       97.62       91.98      2.59 o 
  18 -12  -4      188.46      190.20      5.60 o 
 -18  12  -3       23.75       26.39      2.48 o 
  18 -12  -3       45.84       53.77      4.83 o 
  12  18  -2       95.56      104.56      3.58 o 
  18 -12  -2      184.48      219.55      5.93 o 
 -12 -18  -1        2.73        2.03      2.53 o 
 -18  12  -1        5.28        2.91      8.79 o 
  12  18   0      197.62      177.00      3.95 o 
 -12 -18   1        2.70        4.22      2.56 o 
 -18  12   1        5.22        5.36      6.22 o 
  18 -12   2       95.03      102.83      3.08 o 
 -18  12   2      183.46      246.74      8.06 o 
  12  18   3       23.77       26.74      2.43 o 
 -18  12   3       45.89       51.17      4.58 o 
 -12 -18   4       97.45       87.36      2.34 o 
 -18  12   4      188.13      141.12      8.30 o 
  18 -11  -5       94.85      119.88      3.85 o 
 -18  11  -4       40.50       43.50      2.30 o 
  18 -11  -4       78.19       74.17      5.21 o 
 -18  11  -3      167.87      170.30      3.45 o 
  18 -11  -3      324.07      346.46      7.75 o 
 -18  11  -2        2.22       23.54      2.91 o 
  18 -11  -2        4.29       19.43      5.75 o 
 -11 -18  -1      133.12      177.95      3.93 o 
 -18  11  -1      256.99      320.86     13.74 o 
  18 -11   0      101.23       98.31      3.80 o 
  18 -11   1      132.91      178.72      4.03 o 
 -18  11   1      256.58      361.68     10.43 o 
 -11 -18   2        2.16       21.41      2.63 o 
 -18  11   2        4.18       20.36      7.50 o 
 -18  11   3      167.98      175.77      3.42 o 
 -18  11   3      324.29      292.73     12.30 o 
 -11 -18   4       40.66       43.36      2.20 o 
 -11 -18   5       94.38      113.12      2.29 o 
  10  18  -5        0.00       -0.28      1.67 o 
  18 -10  -5        0.01        4.15      6.51 o 
 -18  10  -4       20.00       18.60      2.30 o 
  18 -10  -4       38.60       37.38      4.71 o 
 -18  10  -3       84.51       82.51      2.94 o 
  18 -10  -3      163.15      165.46      6.95 o 
 -18  10  -2        1.86        1.88      2.63 o 
  18 -10  -2        3.60        3.26      6.04 o 
 -10 -18  -1        9.93        8.09      2.35 o 
 -10 -18   0       82.64       58.26      2.78 o 
  18 -10   1        9.84        5.86      2.27 o 
 -18  10   1       19.00       26.14     10.00 o 
  10  18   2        1.87        1.48      2.65 o 
 -18  10   2        3.60        1.55      7.36 o 
  10  18   3       84.31       79.56      2.94 o 
 -18  10   3      162.76      129.90     11.26 o 
  10  18   4       20.04       17.12      1.97 o 
  10  18   5        0.01       -0.74      1.50 o 
  -9 -18  -5       35.61       28.88      2.28 o 
  18  -9  -5       68.74       54.03      7.27 o 
 -18   9  -4       89.29       87.83      3.06 o 
  18  -9  -4      172.37      164.46      6.35 o 
  -9 -18  -3        8.32       12.29      2.67 o 
  18  -9  -3       16.06       16.86      5.97 o 
  -9 -18  -2       99.46       87.22      3.33 o 
  18  -9  -2      192.02      171.42      8.20 o 
 -18   9  -1       58.18       51.59      2.91 o 
  -9 -18   0       71.40       79.21      2.83 o 
  18  -9   1       58.05       53.77      3.22 o 
 -18   9   1      112.07      104.54     12.75 o 
  -9 -18   2       99.41       86.45      3.40 o 
 -18   9   2      191.91      160.12      9.08 o 
 -18   9   3        8.29        8.58      2.31 o 
 -18   9   3       16.01       27.53     11.01 o 
  18  -9   4       89.18       81.55      2.48 o 
  -9 -18   5       35.51       28.12      2.07 o 
   8  18  -5       67.73       57.74      2.91 o 
  18  -8  -5      130.75      101.61      9.01 o 
 -18   8  -4       80.57       84.81      3.29 o 
  18  -8  -4      155.53      147.96      6.69 o 
  -8 -18  -3      107.79      106.02      3.31 o 
  18  -8  -3      208.08      204.22      8.06 o 
   8  18  -2      124.47      125.41      3.36 o 
  18  -8  -2      240.28      232.67     15.93 o 
  -8 -18  -1       14.79       14.13      2.46 o 
  -8 -18   0       40.81       30.39      2.64 o 
 -18   8   0       78.79       66.95     12.13 o 
  -8 -18   1       14.84       18.83      2.77 o 
 -18   8   1       28.65       32.63      8.10 o 
  18  -8   2      124.88      126.14      3.29 o 
 -18   8   2      241.08      233.42     10.71 o 
 -18   8   3      108.19      108.69      3.13 o 
 -18   8   4       80.25       84.35      2.67 o 
  18  -8   5       66.99       49.11      1.72 o 
   7  18  -5       37.82       36.70      2.86 o 
  18  -7  -5       73.01       73.71      9.74 o 
  -7 -18  -4       28.26       30.40      2.85 o 
  18  -7  -4       54.55       51.54      6.21 o 
  -7 -18  -3       36.94       41.03      3.02 o 
  18  -7  -3       71.31       74.51      7.19 o 
  -7 -18  -2       17.77       19.10      2.35 o 
  -7 -18  -1       60.10       61.96      2.67 o 
  -7 -18   0      117.44      108.47      3.54 o 
 -18   7   0      226.72      207.56     10.44 o 
  -7 -18   1       60.08       58.56      2.56 o 
 -18   7   1      115.99      126.83      9.68 o 
 -18   7   2       17.83       12.83      2.55 o 
 -18   7   2       34.43       26.91      7.35 o 
  -7 -18   3       37.01       41.37      2.82 o 
  18  -7   4       28.37       29.32      2.47 o 
 -18   7   5       37.62       34.94      1.94 o 
   6  18  -6       27.78       42.15      2.64 o 
  -6 -18  -5       20.54       40.61      2.10 o 
  18  -6  -5       39.66       55.58      9.72 o 
  -6 -18  -4       66.10       71.38      2.94 o 
  18  -6  -4      127.61      139.86      9.46 o 
  -6 -18  -3        3.30       44.00      2.60 o 
  18  -6  -3        6.37       50.98      8.73 o 
  18  -6  -2      370.02      355.16      3.88 o 
 -18   6  -2      714.31      693.92     19.03 o 
  -6 -18  -1       33.79       48.92      2.45 o 
 -18   6  -1       65.23       92.14     14.01 o 
  -6 -18   0       38.72       76.20      3.00 o 
 -18   6   0       74.75       93.92      7.61 o 
  -6 -18   1       33.97       46.65      2.38 o 
 -18   6   1       65.57       60.14     10.71 o 
  18  -6   2      369.15      355.50      4.38 o 
 -18   6   2      712.65      717.95     16.32 o 
  18  -6   3        3.23       50.72      2.92 o 
  18  -6   4       66.63       70.08      3.18 o 
 -18   6   5       20.60       38.60      2.09 o 
  -6 -18   6       27.06       37.33      2.47 o 
   5  18  -6       69.09       71.25      3.14 o 
 -18   5  -5       14.02       14.38      2.00 o 
  18  -5  -5       27.06       11.77      9.75 o 
  -5 -18  -4       37.90       34.32      2.31 o 
  18  -5  -4       73.16       69.25     12.87 o 
  18  -5  -3        2.76        0.63      1.92 o 
  18  -5  -3        5.32       11.63     10.63 o 
  -5 -18  -2       12.65       16.13      2.22 o 
  -5 -18  -1        2.08        0.70      2.08 o 
  18  -5   0      208.82      202.01      3.36 o 
 -18   5   0      403.12      381.78     20.17 o 
  18  -5   1        2.03       -0.75      2.25 o 
 -18   5   1        3.93       -5.68     10.68 o 
  18  -5   2       12.74       16.69      2.44 o 
 -18   5   2       24.60       31.92     10.46 o 
  18  -5   3        2.81        4.32      2.54 o 
  -5 -18   4       37.94       39.52      3.08 o 
 -18   5   5       14.08       10.80      2.11 o 
  -5 -18   6       69.10       66.46      3.07 o 
   4  18  -6       54.99       56.43      2.02 o 
  -4 -18  -5       17.66       17.05      1.88 o 
  -4 -18  -4       53.65       54.76      2.50 o 
  -4 -18  -3       39.13       39.17      2.05 o 
  18  -4  -3       75.53       91.88     12.75 o 
  -4 -18  -2      152.13      135.35      2.94 o 
  18  -4  -2      293.68      251.02     10.74 o 
 -18   4  -1        0.58        4.15      1.99 o 
  18  -4   0        4.47        0.59      2.07 o 
 -18   4   0        8.64       -9.68     14.62 o 
  18  -4   1        0.59        1.37      2.16 o 
 -18   4   1        1.13      -14.51     16.01 o 
  -4 -18   2      149.80      125.72      3.39 o 
 -18   4   2      289.18      240.66     19.32 o 
  18  -4   3       39.86       42.56      2.66 o 
  -4 -18   4       53.84       55.57      3.23 o 
  18  -4   5       17.29       16.93      2.30 o 
   4  18   6       55.46       48.27      2.22 o 
   3  18  -6      100.03      109.61      2.11 o 
  -3 -18  -5        7.71        2.47      1.86 o 
  18  -3  -5       14.88        4.10     10.18 o 
  -3 -18  -4       79.06       72.64      2.47 o 
  18  -3  -3       31.27       24.91      2.32 o 
  18  -3  -3       60.37       36.93     12.27 o 
   3  18  -2       15.36        9.60      2.07 o 
  18  -3  -2       29.65       34.99     11.73 o 
  -3 -18  -1        6.03        8.62      1.92 o 
   3  18   0      159.83      137.85      2.80 o 
   3  18   1        6.02        9.60      2.29 o 
 -18   3   1       11.61       -0.99     16.22 o 
  18  -3   2       15.32       12.45      2.57 o 
  18  -3   3       31.44       28.29      2.81 o 
   3  18   4       78.63       70.06      3.42 o 
  18  -3   5        7.75        8.21      2.35 o 
 -18   3   6      100.37       94.88      2.57 o 
   2  18  -6      133.42      145.95      2.24 o 
  -2 -18  -5       24.39       26.82      2.08 o 
  18  -2  -5       47.09       46.18     10.77 o 
  -2 -18  -4       83.57       84.46      2.49 o 
  -2 -18  -3      144.38      140.80      2.91 o 
  -2 -18  -2      132.00      103.96      2.67 o 
  18  -2  -1      106.42       87.66      2.37 o 
  18  -2   0      410.67      396.51      3.82 o 
  18  -2   1      106.16       82.81      3.28 o 
 -18   2   1      204.93      191.52     17.81 o 
  18  -2   2      132.65      106.32      3.14 o 
  18  -2   3      142.84      136.95      3.63 o 
  -2 -18   4       83.39       77.44      3.48 o 
 -18   2   5       25.08       32.07      3.25 o 
 -18   2   6      132.32      134.55      2.99 o 
  -1 -18  -6       17.70       25.19      1.92 o 
  -1 -18  -5       21.01       26.14      1.85 o 
  -1 -18  -4       72.09       82.26      2.33 o 
  -1 -18  -3       18.57       32.22      2.27 o 
   1  18  -2       37.82       80.07      2.54 o 
 -18   1  -1        5.72        8.44      2.01 o 
  18  -1   0       88.77       70.75      2.42 o 
   1  18   1        5.64        7.62      2.57 o 
  18  -1   2       37.63       76.31      3.13 o 
   1  18   3       18.52       32.29      2.96 o 
 -18   1   4       72.44       79.24      3.33 o 
  -1 -18   5       20.85       24.70      3.10 o 
  -1 -18   6       17.54       26.11      1.81 o 
   0 -18  -6       17.94       12.13      2.02 o 
   0  18  -5      109.40      118.32      2.27 o 
   0  18  -4       66.38       57.06      2.26 o 
   0 -18  -3       20.33       18.40      2.13 o 
   0  18  -2      266.82      220.40      3.20 o 
   0 -18  -1      170.71      132.75      2.81 o 
   0  18   0       13.12       12.99      2.10 o 
   0 -18   0       25.32       29.38     13.52 o 
   0  18   1      173.04      132.10      3.22 o 
 -18   0   2      267.07      218.92      3.94 o 
   0 -18   3       20.86       16.02      2.92 o 
   0  18   4       65.53       61.09      4.01 o 
 -18   0   5      107.90      112.23      5.67 o 
   0  18   5      208.30      196.39      9.94 o 
   0 -18   6       18.31       12.24      1.76 o 
  -1  18  -6       52.64       53.99      2.27 o 
   1 -18  -5       16.58       16.14      1.93 o 
  18   1  -4       66.26       61.88      2.35 o 
  -1  18  -4       91.17       86.77     12.61 o 
   1 -18  -3       90.78       88.64      2.36 o 
 -18  -1  -2        7.34        1.45      2.01 o 
 -18  -1  -1       40.91       33.62      2.12 o 
   1 -18   0        0.01       -0.39      2.26 o 
   1 -18   0        0.02       10.82     13.11 o 
   1 -18   1       40.76       33.70      2.38 o 
  -1  18   2        7.37        8.59      2.76 o 
   1 -18   3       90.92       86.16      3.24 o 
   1 -18   4       66.22       69.95      5.62 o 
  -1  18   4      127.84      127.49     12.42 o 
  18   1   4       91.39      115.70     12.81 o 
   1 -18   5       16.56       19.68      3.47 o 
  -1  18   5       31.97       34.64      8.39 o 
  18   1   5       45.05       40.77      8.53 o 
   1 -18   6       52.70       44.43      2.62 o 
  -2  18  -6       10.89        5.16      2.18 o 
   2 -18  -5       30.78       28.78      2.32 o 
   2 -18  -4       26.76       28.46      2.13 o 
  -2  18  -4      108.11      124.89     12.01 o 
   2 -18  -3       14.89        9.39      1.86 o 
   2 -18  -2      180.16      153.14      2.84 o 
 -18  -2  -1       92.62       95.92      2.46 o 
   2 -18   0      355.55      328.50      4.38 o 
   2 -18   0      686.38      624.68     14.84 o 
  18   2   1       92.89       92.08      3.01 o 
   2 -18   1      179.32      192.65     12.20 o 
  -2  18   2      181.17      157.92      3.98 o 
  -2  18   3       14.82       11.25      2.65 o 
   2 -18   4       27.05       25.01      4.94 o 
  -2  18   4       52.21       73.96     12.05 o 
  18   2   4      108.77      113.99     13.24 o 
   2 -18   5       30.62       24.75      3.15 o 
  -2  18   5       59.11       50.30      8.79 o 
   2 -18   6       10.97        8.44      2.04 o 
  18   3  -6       35.41       37.90      2.20 o 
  18   3  -5        2.99        3.30      2.06 o 
   3 -18  -4       87.42       84.20      2.44 o 
  -3  18  -3       59.18       48.53      2.15 o 
 -18  -3  -2      102.28       98.01      2.65 o 
 -18  -3  -1        0.81        1.36      2.25 o 
   3 -18  -1        1.56       -3.37     13.70 o 
   3 -18   0        2.78        1.18      2.44 o 
   3 -18   0        5.37       26.04     13.75 o 
  -3  18   1        0.77        2.54      2.43 o 
   3 -18   1        1.48       -1.12     12.89 o 
   3 -18   2      102.40       99.35      3.40 o 
  -3  18   3       59.32       47.39      2.93 o 
   3 -18   4       87.83       78.66      4.17 o 
  -3  18   4      169.56      172.01     13.42 o 
  18   3   5        3.10        3.95      2.87 o 
  -3  18   5        5.98       10.00      7.82 o 
 -18  -3   6       35.64       29.93      2.10 o 
  -4  18  -6        7.12       42.80      2.13 o 
   4 -18  -5       29.26       45.20      2.31 o 
   4 -18  -4       45.48      104.78      2.42 o 
 -18  -4  -3       90.22      100.19      2.54 o 
 -18  -4  -2      208.59      190.99      3.20 o 
   4 -18  -1      343.59      337.05      4.20 o 
   4 -18  -1      663.29      615.02     15.56 o 
   4 -18   0        0.45       44.60      2.93 o 
   4 -18   0        0.87       44.72      9.61 o 
  18   4   1      344.13      346.39      4.59 o 
   4 -18   1      664.33      606.94     21.15 o 
   4 -18   2      206.17      191.18      4.07 o 
  18   4   3       89.24       99.48      3.36 o 
  -4  18   3      172.29      177.89     14.91 o 
   4 -18   4       45.78       99.91      4.38 o 
  -4  18   4       88.39      176.74     13.32 o 
   4 -18   5       28.61       45.11      3.43 o 
  -4  18   5       55.23       70.11      9.16 o 
   4 -18   6        6.84       35.86      2.08 o 
  -5  18  -6       30.96       24.53      2.13 o 
   5 -18  -5       32.01       30.78      2.19 o 
  -5  18  -4       46.41       42.53      2.20 o 
  -5  18  -3       13.50       10.15      1.93 o 
 -18  -5  -2       71.91       55.25      2.32 o 
 -18  -5  -1       10.20       15.38      2.26 o 
   5 -18  -1       19.69       14.74     13.99 o 
  18   5   0       66.62       63.83      3.08 o 
   5 -18   0      128.61      106.93     10.51 o 
  -5  18   1       10.26       13.25      2.77 o 
   5 -18   1       19.81       17.92      9.65 o 
   5 -18   2       72.04       54.76      3.17 o 
 -18  -5   3       13.46       13.02      2.58 o 
  -5  18   3       25.98       45.26     12.77 o 
   5 -18   4       46.07       41.59      3.34 o 
  -5  18   4       88.95      105.29     11.78 o 
   5 -18   5       31.88       28.16      3.21 o 
  -5  18   5       61.54       64.76      8.69 o 
  -5  18   6       31.24       20.28      2.30 o 
  -6  18  -6       22.37       19.28      2.01 o 
   6 -18  -5       98.63       94.00      2.50 o 
  -6  18  -4       18.42       13.35      2.06 o 
  -6  18  -3      155.53      164.19      2.88 o 
  -6  18  -2       36.68       41.39      2.47 o 
   6 -18  -2       70.81       83.39     16.09 o 
   6 -18  -1       74.70       65.13      3.02 o 
   6 -18  -1      144.21      132.42     10.18 o 
  -6  18   0      160.06      155.05      3.73 o 
   6 -18   0      309.00      296.46     10.82 o 
  -6  18   1       73.15       61.62      3.31 o 
   6 -18   1      141.22      112.40     11.67 o 
   6 -18   2       37.15       43.51      3.05 o 
   6 -18   3      156.78      150.71      4.12 o 
  -6  18   3      302.66      325.47     16.25 o 
   6 -18   4       17.58        9.91      3.38 o 
  -6  18   4       33.93       33.99      6.65 o 
   6 -18   5      100.50       86.97      3.71 o 
  -6  18   5      194.02      191.47     10.02 o 
   6 -18   6       22.19       17.65      3.34 o 
   7 -18  -5       19.30       17.99      1.85 o 
   7 -18  -4       12.28        9.55      2.18 o 
  -7  18  -3        1.75        0.46      1.92 o 
  -7  18  -2      166.11      155.74      3.09 o 
   7 -18  -2      320.68      308.11     12.52 o 
  -7  18  -1       56.51       55.66      2.82 o 
   7 -18  -1      109.09      114.31      8.70 o 
  18   7   0       49.41       56.76      3.00 o 
   7 -18   0       95.38      105.23      8.70 o 
   7 -18   1       56.40       51.44      3.16 o 
   7 -18   1      108.87      116.92     11.52 o 
  -7  18   2      166.05      151.70      3.52 o 
  -7  18   2      320.56      257.10     13.80 o 
  -7  18   3        1.73        0.39      3.16 o 
  -7  18   3        3.34       17.73     10.77 o 
 -18  -7   4       12.37        9.87      3.34 o 
  -7  18   4       23.88       30.16      6.06 o 
   7 -18   5       19.47       19.99      2.91 o 
  -7  18   5       37.58       37.19      7.09 o 
   8 -18  -5        3.57        1.95      1.55 o 
  -8  18  -4      171.41      180.55      3.14 o 
   8 -18  -3        8.12        9.57      2.39 o 
 -18  -8  -2      107.82      103.69      2.99 o 
   8 -18  -2      208.15      217.01      8.83 o 
  -8  18  -1       31.94       23.32      2.48 o 
   8 -18  -1       61.66       56.36      7.69 o 
  -8  18   0       40.46       34.90      3.16 o 
   8 -18   0       78.12       62.50      6.64 o 
  18   8   1       32.21       28.56      2.80 o 
   8 -18   1       62.18       49.85     10.30 o 
 -18  -8   2      107.39      102.12      3.45 o 
  -8  18   2      207.31      213.57     14.14 o 
 -18  -8   3        8.26       10.94      3.28 o 
  -8  18   3       15.94       20.66      7.43 o 
  18   8   4      173.55      167.43      4.06 o 
  -8  18   4      335.04      345.41      8.67 o 
   8 -18   5        3.62        4.10      2.54 o 
  -8  18   5        6.99        5.78      6.07 o 
   9 -18  -5       61.83       68.87      1.98 o 
  -9  18  -4       23.16       50.25      2.21 o 
  -9  18  -3        3.07        6.53      2.34 o 
   9 -18  -3        5.93       11.60     11.63 o 
  -9  18  -2       63.25       68.82      2.87 o 
   9 -18  -2      122.10      127.46      6.94 o 
  -9  18  -1       58.89       78.11      3.03 o 
   9 -18  -1      113.69      139.69      5.97 o 
  18   9   0       13.68       32.38      3.08 o 
   9 -18   0       26.41       49.91      5.81 o 
  18   9   1       59.10       75.39      3.31 o 
   9 -18   1      114.09      140.44      8.35 o 
  -9  18   2       63.29       69.10      3.78 o 
  -9  18   2      122.19      107.47      7.57 o 
  18   9   3        3.17        3.77      3.13 o 
  -9  18   3        6.11       10.99      6.67 o 
  18   9   4       23.20       44.99      2.99 o 
  -9  18   4       44.79       71.63      5.80 o 
  18   9   5       61.52       65.02      2.92 o 
  -9  18   5      118.76      123.77      6.93 o 
  10 -18  -5       79.65       80.48      3.42 o 
 -10  18  -4      138.46      140.28      2.80 o 
 -10  18  -3       56.56       65.40      2.67 o 
  10 -18  -3      109.18      135.53     12.97 o 
  18  10  -2       38.77       41.50      2.76 o 
  10 -18  -2       74.85       82.69      7.35 o 
 -10  18  -1      113.27      127.15      3.64 o 
  10 -18  -1      218.68      239.23      7.08 o 
 -10  18   0      202.12      189.91      4.28 o 
  10 -18   0      390.19      380.20      9.86 o 
 -10  18   1      113.59      119.82      3.89 o 
  10 -18   1      219.29      231.10      8.85 o 
 -10  18   2       39.31       37.10      2.93 o 
 -10  18   2       75.88       61.57      7.89 o 
  10 -18   3       56.27       53.73      3.49 o 
 -10  18   3      108.63      126.40      7.41 o 
  18  10   4      140.99      128.01      3.41 o 
 -10  18   4      272.18      258.33      6.83 o 
 -18 -10   5       79.91       69.45      2.63 o 
 -10  18   5      154.26      152.82      6.39 o 
  11 -18  -5       25.07       27.30      2.31 o 
 -11  18  -4       58.86       57.03      2.07 o 
 -11  18  -3       50.11       52.65      2.67 o 
  11 -18  -3       96.73      109.36      7.08 o 
 -11  18  -2       52.89       42.87      2.78 o 
  11 -18  -2      102.11       84.35      6.73 o 
 -11  18  -1       74.10       86.29      3.14 o 
  11 -18  -1      143.05      159.30      7.17 o 
  18  11   0       29.46       21.25      3.23 o 
  11 -18   0       56.88       53.32      9.10 o 
  18  11   1       74.05       85.96      3.42 o 
  11 -18   1      142.96      167.00      7.92 o 
  18  11   2       52.85       43.87      3.26 o 
 -11  18   2      102.02       75.19      5.34 o 
  18  11   3       50.53       53.31      3.28 o 
 -11  18   3       97.55      110.62      6.50 o 
  18  11   4       58.77       52.68      2.62 o 
 -11  18   4      113.46      119.84      5.07 o 
  18  11   5       24.93       25.20      2.63 o 
 -12  18  -4        4.93        4.86      1.67 o 
 -12  18  -3       19.91       18.72      2.20 o 
  12 -18  -3       38.43       42.68      5.71 o 
 -18 -12  -2       31.78       27.40      2.48 o 
  12 -18  -2       61.36       62.93      4.69 o 
 -18 -12  -1       82.99       85.29      2.99 o 
  12 -18  -1      160.21      171.11      5.87 o 
  18  12   0       21.76       20.52      3.35 o 
  12 -18   0       42.01       27.34      8.30 o 
 -12  18   1       82.88       83.85      3.84 o 
  12 -18   1      159.99      170.54      7.43 o 
  18  12   2       31.33       26.94      2.90 o 
  12 -18   2       60.48       51.73      4.81 o 
  18  12   3       19.84       17.84      2.45 o 
 -12  18   3       38.29       37.32      3.71 o 
  12 -18   4        5.28        5.45      1.97 o 
 -12  18   4       10.20        7.39      3.87 o 
 -13  18  -4       66.86       63.87      1.98 o 
 -13  18  -3       37.18       36.84      1.93 o 
  13 -18  -3       71.77       77.98      5.11 o 
 -13  18  -2       46.30       47.74      2.85 o 
  13 -18  -2       89.38      102.66      4.54 o 
 -13  18  -1       18.66       17.54      2.49 o 
  13 -18  -1       36.02       38.92      4.57 o 
  18  13   0        6.74        4.88      2.97 o 
  13 -18   0       13.02       12.98      7.02 o 
 -13  18   1       18.52       24.41      3.97 o 
  13 -18   1       35.76       46.35      5.31 o 
  18  13   2       46.03       49.04      2.97 o 
  13 -18   2       88.86       91.71      4.96 o 
  13 -18   3       37.23       36.96      2.30 o 
 -13  18   3       71.88       69.75      3.39 o 
  13 -18   4       67.00       55.06      2.35 o 
 -13  18   4      129.35      123.71      5.57 o 
 -14  18  -3       12.00       23.92      1.81 o 
  14 -18  -3       23.17       37.14      6.96 o 
 -14  18  -2       12.63       31.90      2.44 o 
  14 -18  -2       24.37       43.69      3.62 o 
 -14  18  -1       17.01       14.30      2.26 o 
  14 -18  -1       32.85       30.55      4.21 o 
 -14  18   0       54.61       74.39      3.00 o 
  14 -18   0      105.43      152.28      9.01 o 
  18  14   1       17.14       16.83      3.18 o 
 -14  18   1       33.10       24.26      4.12 o 
  18  14   2       12.20       30.55      3.29 o 
  14 -18   2       23.55       40.63      3.85 o 
  18  14   3       11.90       23.40      1.92 o 
 -14  18   3       22.97       39.61      5.73 o 
 -15  18  -3       29.86       31.72      2.22 o 
 -15  18  -2       77.13       77.38      2.24 o 
  15 -18  -2      148.89      161.84      3.93 o 
 -15  18  -1       58.48       62.39      2.60 o 
  15 -18  -1      112.89      137.54      4.71 o 
 -15  18   0        4.01        1.99      1.96 o 
  15 -18   0        7.74        6.26      6.37 o 
  15 -18   1       58.54       67.28      3.29 o 
 -15  18   1      113.01      129.89      5.67 o 
  18  15   2       77.29       74.33      2.95 o 
  15 -18   2      149.20      145.45      4.07 o 
  18  15   3       29.59       21.89      2.05 o 
 -15  18   3       57.12       62.09      4.90 o 
 -16  18  -2       27.66       25.83      2.01 o 
  16 -18  -2       53.40       53.39      4.11 o 
 -16  18  -1       47.62       51.85      2.33 o 
  16 -18  -1       91.93      103.83      3.95 o 
 -16  18   0       78.58       68.07      2.19 o 
  16 -18   0      151.71      151.42     11.25 o 
  16 -18   1       47.68       45.25      2.61 o 
 -16  18   1       92.05      101.07      4.55 o 
  18  16   2       28.70       27.84      2.42 o 
 -16  18   2       55.40       51.29      3.47 o 
 -17  18  -1        9.98        2.37      2.20 o 
  17 -18  -1       19.27       26.03      6.79 o 
 -17  18   0        8.59        9.49      2.18 o 
  17 -18   0       16.58       26.23      8.02 o 
  17 -18   1       10.00        5.95      1.99 o 
  17 -18   1       19.31       15.45      4.01 o 
 -19  16  -1       31.11       25.57      2.46 o 
  19 -16  -1       60.06       53.13      4.57 o 
 -19  16   0       28.44       23.31      1.97 o 
 -19  16   0       54.90       47.68      5.36 o 
  19 -16   1       31.07       29.28      2.16 o 
 -19  16   1       59.99       56.09      4.64 o 
 -19  15  -2       57.58       53.71      3.03 o 
  19 -15  -2      111.17      112.31      4.78 o 
 -19  15  -1        2.57        4.57      1.96 o 
 -19  15  -1        4.95        3.45      3.83 o 
  19 -15   0        3.39        7.12      1.90 o 
 -19  15   0        6.55        7.62      5.46 o 
 -15 -19   1        2.36        6.02      1.78 o 
 -19  15   1        4.56       11.84      7.44 o 
  19 -15   2       57.63       53.73      2.50 o 
 -19  15   2      111.26      115.80      5.79 o 
 -19  14  -3        9.47        5.72      1.80 o 
  19 -14  -3       18.28       11.34      4.22 o 
 -19  14  -2        7.13        6.01      2.01 o 
  19 -14  -2       13.77       18.32      4.15 o 
 -14 -19  -1        1.29       -1.30      2.16 o 
 -19  14  -1        2.50        1.15      5.18 o 
 -14 -19   0        6.98        6.71      2.50 o 
 -19  14   0       13.48       14.79      5.94 o 
 -14 -19   1        1.30        1.06      2.42 o 
 -19  14   1        2.51       -2.79      7.46 o 
  14  19   2        7.20        5.62      2.01 o 
 -19  14   2       13.89       22.99      4.21 o 
 -14 -19   3        9.31        5.98      2.27 o 
 -19  14   3       17.98       13.35      4.39 o 
 -19  13  -3       54.57       52.17      2.37 o 
  19 -13  -3      105.35       94.20      4.85 o 
 -19  13  -2        9.45       21.45      2.37 o 
  19 -13  -2       18.24       29.84      4.88 o 
  13  19  -1       10.54       11.10      2.43 o 
 -19  13  -1       20.34       20.98      5.69 o 
 -13 -19   0      135.92      185.90      3.20 o 
 -19  13   0      262.39      274.45     11.00 o 
 -13 -19   1       10.56       11.98      2.36 o 
 -19  13   1       20.39       23.62      3.90 o 
  13  19   2        9.25       18.13      2.01 o 
 -19  13   2       17.87       25.26      7.00 o 
  19 -13   3       54.49       48.02      2.27 o 
 -19  13   3      105.19      101.64      5.12 o 
 -12 -19  -4        3.27        5.38      2.72 o 
  19 -12  -4        6.32        7.34      4.24 o 
 -19  12  -3        0.61        1.35      2.26 o 
  19 -12  -3        1.18        1.98      4.53 o 
 -19  12  -2       34.60       32.09      2.27 o 
  19 -12  -2       66.80       75.78      6.90 o 
 -12 -19  -1       24.23       23.09      2.80 o 
 -19  12  -1       46.78       48.06      7.78 o 
  19 -12   0        0.04       -0.43      2.31 o 
 -19  12   0        0.07       10.72      5.80 o 
 -12 -19   1       24.19       25.08      2.59 o 
 -19  12   1       46.70       59.57      6.14 o 
  19 -12   2       34.56       37.70      2.44 o 
 -19  12   2       66.72       75.27      5.65 o 
 -12 -19   3        0.59        1.78      1.83 o 
  19 -12   4        3.26        3.61      1.53 o 
 -19  11  -4       77.72       62.82      2.19 o 
  19 -11  -4      150.03      127.56      4.64 o 
 -19  11  -3      266.14      261.75      3.86 o 
  19 -11  -3      513.77      510.28      7.85 o 
 -19  11  -2        3.65        3.40      2.22 o 
  19 -11  -2        7.04       12.19      7.27 o 
 -11 -19  -1       21.95       16.86      2.72 o 
 -19  11  -1       42.37       40.49      8.12 o 
 -11 -19   0       59.50       62.55      3.21 o 
 -11 -19   1       21.87       19.24      2.51 o 
 -19  11   1       42.22       39.91      6.86 o 
 -11 -19   2        3.67        4.28      2.20 o 
 -19  11   2        7.08       15.01      5.43 o 
 -11 -19   3      266.74      256.00      3.41 o 
 -19  11   3      514.93      465.84      8.21 o 
 -11 -19   4       79.35       62.21      1.86 o 
 -19  10  -4        7.60        9.25      2.13 o 
  19 -10  -4       14.67       11.56      4.09 o 
 -19  10  -3       63.74       63.58      2.48 o 
  19 -10  -3      123.06      115.78      5.93 o 
 -10 -19  -2       11.27       12.97      2.56 o 
  19 -10  -2       21.76       40.07      7.41 o 
 -10 -19  -1       56.78       49.84      2.94 o 
 -19  10  -1      109.62      109.53      7.43 o 
 -10 -19   0      101.82       87.29      3.63 o 
 -10 -19   1       56.67       51.75      2.82 o 
 -19  10   1      109.40      111.26      8.01 o 
 -10 -19   2       11.24       12.51      2.26 o 
 -19  10   2       21.69       13.07      7.70 o 
 -10 -19   3       63.68       60.43      2.69 o 
 -19  10   3      122.93       91.51      9.12 o 
  19 -10   4        7.47        6.07      1.60 o 
 -19   9  -5        7.22        4.96      2.75 o 
  19  -9  -5       13.93       23.74      4.97 o 
 -19   9  -4       22.38       19.62      2.29 o 
  19  -9  -4       43.21       37.86      5.21 o 
 -19   9  -3       14.09        9.87      2.24 o 
  19  -9  -3       27.20       18.51      5.23 o 
 -19   9  -2      124.92      126.55      3.57 o 
  19  -9  -2      241.15      253.50     10.04 o 
  -9 -19  -1       23.53       23.16      2.83 o 
  -9 -19   0        4.90       13.36      3.02 o 
 -19   9   1       23.35       21.93      2.61 o 
  -9 -19   2      124.45      120.16      3.17 o 
 -19   9   2      240.24      210.07     11.14 o 
 -19   9   3       14.11       13.57      2.18 o 
 -19   9   3       27.24       26.23      9.03 o 
 -19   9   4       22.46       21.07      1.75 o 
 -19   9   5        7.31       12.58      1.80 o 
  -8 -19  -5      207.04      217.98      3.62 o 
  19  -8  -5      399.70      408.79     10.49 o 
  -8 -19  -4        1.73       22.22      2.87 o 
  19  -8  -4        3.34       24.81      5.10 o 
 -19   8  -3       53.29       62.65      2.82 o 
  19  -8  -3      102.88      116.90      6.65 o 
  -8 -19  -2       33.29       45.04      3.11 o 
  19  -8  -2       64.26       93.30     11.33 o 
   8  19  -1       96.34       97.66      3.03 o 
  -8 -19   0        0.79        1.44      2.32 o 
  -8 -19   1       96.42      100.55      3.60 o 
 -19   8   1      186.14      185.79     14.05 o 
 -19   8   2       33.09       48.67      2.80 o 
  19  -8   3       53.43       60.58      2.41 o 
  -8 -19   4        1.71       21.88      1.96 o 
  -8 -19   5      206.75      199.03      2.62 o 
  -7 -19  -5      160.83      137.53      2.66 o 
  19  -7  -5      310.48      293.61     10.76 o 
  -7 -19  -4        2.73        5.39      2.70 o 
  19  -7  -4        5.27        4.86      9.76 o 
 -19   7  -3        4.28        2.51      2.13 o 
  19  -7  -3        8.27       -0.92      7.47 o 
  19  -7  -2      137.08      131.76      3.50 o 
  19  -7  -2      264.63      321.14     14.83 o 
  19  -7  -1       11.18       12.89      2.34 o 
 -19   7  -1       21.59       18.41     11.47 o 
  -7 -19   0        6.62        3.73      2.18 o 
 -19   7   0       12.77        0.26     10.60 o 
  -7 -19   1       11.22       12.65      2.40 o 
 -19   7   1       21.67        8.10     11.05 o 
 -19   7   2      136.72      131.73      3.31 o 
 -19   7   2      263.95      259.88     14.12 o 
 -19   7   3        4.33        6.38      2.12 o 
   7  19   4        2.86        2.92      2.00 o 
  -7 -19   5      161.01      139.08      2.17 o 
  -6 -19  -5       61.36       71.41      2.79 o 
  19  -6  -5      118.46      145.66      9.79 o 
  -6 -19  -4       24.43       25.14      2.86 o 
  19  -6  -4       47.17       53.05     11.09 o 
  -6 -19  -3       14.63       14.18      2.34 o 
  19  -6  -3       28.25       38.26      7.49 o 
  -6 -19  -2       29.57       35.06      2.50 o 
  19  -6  -2       57.09       79.26     11.47 o 
   6  19  -1       21.38       24.79      2.40 o 
 -19   6  -1       41.27       45.83     12.76 o 
  -6 -19   0        2.73        2.29      2.36 o 
 -19   6   1       21.40       17.39      2.10 o 
 -19   6   1       41.31       46.67     13.30 o 
  -6 -19   2       29.59       36.66      2.25 o 
 -19   6   2       57.13       55.43     15.25 o 
  19  -6   3       14.68       15.56      2.47 o 
 -19   6   4       24.41       23.44      2.29 o 
  -6 -19   5       61.84       65.69      1.92 o 
  -5 -19  -5       13.43       11.11      1.89 o 
  19  -5  -5       25.92       15.48      8.60 o 
 -19   5  -4       24.82       20.16      2.38 o 
 -19   5  -3       44.77       40.05      2.23 o 
  19  -5  -3       86.43       67.84     11.40 o 
   5  19  -2       16.84       14.32      2.22 o 
  19  -5  -2       32.50       29.37      7.51 o 
  19  -5  -1      244.26      227.72      3.55 o 
  -5 -19   0       10.28       11.55      2.28 o 
 -19   5   0       19.85       -1.97     17.02 o 
  -5 -19   1      243.73      226.55      3.33 o 
 -19   5   1      470.52      476.81     20.57 o 
  -5 -19   2       18.12       13.93      2.32 o 
 -19   5   2       34.98       -1.97     15.62 o 
  19  -5   3       44.83       39.48      2.58 o 
  -5 -19   4       24.34       25.61      2.41 o 
  19  -5   5       13.46        8.09      1.60 o 
  -4 -19  -5       53.95       46.79      1.96 o 
  19  -4  -5      104.15       92.98     10.07 o 
  -4 -19  -4       10.72       12.64      2.09 o 
  -4 -19  -3        5.50        8.94      2.07 o 
  19  -4  -3       10.62        6.30     11.65 o 
   4  19  -2       94.68       83.84      2.58 o 
  19  -4  -2      182.77      175.12      9.39 o 
  -4 -19  -1      184.93      181.29      3.03 o 
  -4 -19   0       19.85       14.65      2.15 o 
 -19   4   0       38.32        1.80     14.50 o 
 -19   4   1      184.86      185.55      3.10 o 
 -19   4   1      356.87      355.73     13.92 o 
  19  -4   2       94.39       83.56      2.80 o 
  -4 -19   3        5.53       10.91      2.40 o 
 -19   4   4       10.81       14.84      2.41 o 
  19  -4   5       53.79       45.29      2.07 o 
  -3 -19  -5      108.85      130.52      2.75 o 
  19  -3  -5      210.14      222.43     11.74 o 
   3  19  -4       15.34       72.87      2.49 o 
  19  -3  -3        7.27       11.64      2.10 o 
  19  -3  -3       14.04       20.43     10.34 o 
  19  -3  -2       87.28      127.19      2.68 o 
  19  -3  -2      168.49      177.82      9.54 o 
  -3 -19  -1      125.16      194.25      3.27 o 
  -3 -19   0       12.16       24.36      2.09 o 
  19  -3   1      126.63      199.74      3.30 o 
 -19   3   1      244.46      320.11     13.61 o 
  19  -3   2       86.19      126.47      3.09 o 
  19  -3   3        7.68       16.23      2.47 o 
  -3 -19   4       15.53       65.26      2.63 o 
  19  -3   5      107.79      119.29      2.76 o 
  -2 -19  -5      137.63      147.17      2.51 o 
  19  -2  -5      265.70      274.88     12.26 o 
 -19   2  -4       43.09       37.61      2.14 o 
  19  -2  -3       46.21       51.21      2.36 o 
   2  19  -2       12.34       11.75      2.07 o 
  -2 -19  -1       53.66       56.81      2.33 o 
   2  19   0      113.04      112.81      2.54 o 
  -2 -19   1       53.56       59.40      2.50 o 
  19  -2   2       12.40       15.00      2.47 o 
  19  -2   3       46.26       52.61      2.99 o 
   2  19   4       42.83       41.82      2.82 o 
  -2 -19   5      137.33      131.83      2.91 o 
 -19   2   6       24.41       22.18      4.75 o 
 -19   1  -6       14.23       12.47      2.69 o 
   1  19  -5       78.80       91.57      2.07 o 
   1  19  -4        3.21        0.80      1.81 o 
  19  -1  -3       17.56       14.93      2.02 o 
  19  -1  -2       27.73       24.25      2.25 o 
  -1 -19  -1        0.52       -1.11      1.92 o 
   1  19   0        9.84       10.70      2.04 o 
 -19   1   1        0.38        0.09      2.45 o 
  19  -1   2       27.98       22.33      2.53 o 
   1  19   3       17.64       17.35      2.70 o 
  -1 -19   4        3.47        2.88      2.66 o 
 -19   1   5       79.55       86.23      2.40 o 
   1  19   6       14.39       13.36      2.84 o 
   0  19  -6        6.65        6.07      2.28 o 
   0 -19  -5       66.82       64.76      2.00 o 
   0 -19  -4       94.56      103.22      2.46 o 
   0  19  -4      124.38      128.22     12.11 o 
   0 -19  -3       27.59       22.91      2.06 o 
   0 -19  -2       35.62       35.03      2.26 o 
 -19   0  -1       20.41       13.05      1.98 o 
 -19   0   0       14.45       12.73      2.07 o 
  19   0   1       20.65       12.02      2.49 o 
   0 -19   2       35.56       36.42      2.53 o 
   0 -19   3       27.59       20.21      2.76 o 
  19   0   3       35.62       15.61     11.92 o 
   0  19   4       94.72       97.30      3.43 o 
   0 -19   5       66.53       62.98      2.97 o 
   0  19   5      128.43      108.11      7.51 o 
  19   0   6        6.69        3.88      1.81 o 
  -1  19  -6        8.00        8.02      2.24 o 
   1 -19  -5      105.63      113.29      2.38 o 
  19   1  -4       32.05       26.44      1.82 o 
  -1  19  -4       46.53       40.90     10.02 o 
   1 -19  -3        8.49        7.43      1.94 o 
  19   1  -2      206.83      201.33      3.31 o 
   1 -19  -1      288.51      272.08      3.38 o 
   1 -19   0      357.16      334.10      3.97 o 
   1 -19   1      288.11      273.39      3.70 o 
  19   1   2      206.88      208.69      3.62 o 
  19   1   3        8.63        6.74      2.58 o 
  19   1   3       32.53       34.41     12.63 o 
   1 -19   4       32.22       20.51      3.26 o 
  19   1   4       46.80       48.52     10.61 o 
  19   1   5      105.32      103.52      3.71 o 
  -1  19   5      203.31      197.48      9.02 o 
  -1  19   6        8.10       10.94      1.90 o 
  -2  19  -6        0.51        6.69      2.17 o 
   2 -19  -5      169.61      217.18      3.09 o 
 -19  -2  -4       15.57       29.99      1.81 o 
  -2  19  -4       44.69       49.72     10.11 o 
   2 -19  -3       25.56       28.90      1.99 o 
 -19  -2  -2       22.61       28.72      2.20 o 
   2 -19  -1       15.85       13.50      2.15 o 
   2 -19   0        0.70        8.03      2.37 o 
   2 -19   0        1.36        0.51     12.86 o 
   2 -19   1       15.84       16.01      2.31 o 
  19   2   2       22.48       27.33      2.55 o 
   2 -19   3       25.69       28.15      2.77 o 
 -19  -2   4       15.67       24.04      4.10 o 
  -2  19   4       30.25       37.94     10.26 o 
  19   2   4       45.14       50.98     10.74 o 
   2 -19   5      170.33      185.84      3.36 o 
  -2  19   5      328.82      331.34     10.70 o 
  -2  19   6        0.52       11.00      1.93 o 
  19   3  -5       39.68       41.25      2.05 o 
  19   3  -4       31.30       33.65      2.05 o 
 -19  -3  -3      143.04      158.02      2.65 o 
  -3  19  -3      239.06      261.56     16.60 o 
   3 -19  -2       25.12       16.08      2.09 o 
 -19  -3  -1       89.43       96.74      2.69 o 
   3 -19  -1      172.64      192.77     16.76 o 
  19   3   0      325.14      300.85      4.00 o 
   3 -19   0      627.69      553.84     20.85 o 
 -19  -3   1       87.83       94.36      2.99 o 
   3 -19   1      169.56      173.26     15.29 o 
   3 -19   2       25.52       18.51      2.51 o 
   3 -19   3      143.39      154.70      4.15 o 
  19   3   4       31.67       38.46      3.73 o 
  -3  19   4       61.14       67.32     10.62 o 
   3 -19   5       38.59       33.00      2.42 o 
  -3  19   5       74.50       64.66      7.85 o 
   4 -19  -5       41.69       52.21      2.21 o 
   4 -19  -4       15.88       14.71      2.15 o 
  -4  19  -3      103.19      107.45      2.38 o 
 -19  -4  -2       30.62       29.44      2.38 o 
  -4  19  -1       11.28        4.47      2.17 o 
   4 -19  -1       21.77       15.28     14.24 o 
  19   4   0        9.76        8.15      2.32 o 
   4 -19   0       18.84       26.36     13.20 o 
  -4  19   1       11.36        5.22      2.42 o 
   4 -19   1       21.93        4.05      9.02 o 
  -4  19   2       30.66       29.80      2.92 o 
   4 -19   3      103.19       98.91      3.43 o 
   4 -19   4       15.76       15.51      2.99 o 
  -4  19   4       30.43       21.20      9.80 o 
   4 -19   5       41.45       45.52      2.50 o 
  -4  19   5       80.01       95.49      8.01 o 
   5 -19  -5       24.97       17.58      1.84 o 
   5 -19  -4        4.58        0.82      1.84 o 
  -5  19  -3      125.50      117.46      2.37 o 
 -19  -5  -2       57.80       44.81      2.64 o 
 -19  -5  -1      637.21      594.44      5.01 o 
   5 -19  -1     1230.13     1172.18     19.17 o 
   5 -19   0        6.20        8.69      2.53 o 
   5 -19   0       11.97       85.99      9.34 o 
  19   5   1      633.43      609.12      5.76 o 
   5 -19   1     1222.83     1114.93     18.68 o 
  -5  19   2       58.79       47.02      3.02 o 
  19   5   3      124.54      114.38      3.69 o 
  -5  19   3      240.42      230.70     14.64 o 
  19   5   4        4.57        5.26      2.54 o 
  -5  19   4        8.81       16.06      9.52 o 
   5 -19   5       25.93       14.40      2.18 o 
  -5  19   5       50.05       30.01      6.50 o 
   6 -19  -5        3.51        3.52      1.69 o 
   6 -19  -4       88.27       84.91      2.46 o 
  -6  19  -3        8.56        4.70      1.94 o 
 -19  -6  -2      254.09      237.16      3.80 o 
   6 -19  -2      490.51      462.38     20.07 o 
 -19  -6  -1        1.77        3.04      2.49 o 
   6 -19  -1        3.41        5.09      8.94 o 
   6 -19   0       30.55       28.09      2.63 o 
   6 -19   0       58.97       52.50      8.84 o 
  19   6   1        1.77       -1.18      2.56 o 
   6 -19   1        3.41        2.33      8.05 o 
  -6  19   2      254.19      230.71      4.13 o 
   6 -19   3        8.60        5.34      2.91 o 
  -6  19   3       16.61       15.23     11.03 o 
  19   6   4       88.12       80.16      3.13 o 
  -6  19   4      170.11      164.81     11.09 o 
   6 -19   5        3.52        2.64      1.93 o 
  -6  19   5        6.80        4.37      7.48 o 
   7 -19  -5        2.24        8.56      1.60 o 
   7 -19  -4       30.40       87.52      2.43 o 
  -7  19  -3      105.03      119.61      2.67 o 
  -7  19  -2       18.56       42.72      2.44 o 
   7 -19  -2       35.82       54.59     13.55 o 
 -19  -7  -1       67.13       57.91      2.77 o 
   7 -19  -1      129.60      130.26      9.64 o 
  19   7   0      169.45      181.22      3.69 o 
   7 -19   0      327.12      309.43     10.18 o 
  19   7   1       66.81       60.75      2.91 o 
   7 -19   1      128.98       97.16      8.48 o 
  -7  19   2       18.61       40.90      2.84 o 
  19   7   3      105.98      122.57      3.20 o 
  -7  19   3      204.60      253.80     13.78 o 
   7 -19   4       29.84       82.32      3.60 o 
  -7  19   4       57.61       98.63      6.27 o 
   7 -19   5        2.08        9.07      1.90 o 
  -7  19   5        4.02        3.61      7.22 o 
   8 -19  -5       48.57       52.46      1.98 o 
   8 -19  -4       60.01       63.27      2.16 o 
  -8  19  -3       56.21       55.96      2.70 o 
  -8  19  -2       35.55       45.18      2.73 o 
   8 -19  -2       68.64       74.77      8.64 o 
 -19  -8  -1       10.21        7.37      2.35 o 
   8 -19  -1       19.71       16.21      6.53 o 
  -8  19   0       30.86       27.21      2.77 o 
   8 -19   0       59.58       50.64      9.97 o 
  19   8   1       10.25       11.55      2.66 o 
   8 -19   1       19.79       12.30      6.35 o 
  -8  19   2       35.49       38.91      2.74 o 
   8 -19   3       56.55       51.26      3.22 o 
  -8  19   3      109.18      101.18     11.21 o 
  19   8   4       60.17       57.51      2.82 o 
  -8  19   4      116.16      122.00      6.13 o 
   8 -19   5       48.39       43.93      2.30 o 
  -8  19   5       93.41       80.84      5.50 o 
   9 -19  -5        1.11        0.62      2.28 o 
   9 -19  -4       53.99       55.39      2.15 o 
  -9  19  -3       22.55       25.49      2.34 o 
 -19  -9  -2       38.44       48.88      2.62 o 
   9 -19  -2       74.20       79.14      8.44 o 
 -19  -9  -1        1.01        2.85      2.56 o 
   9 -19  -1        1.95        7.03      8.44 o 
  -9  19   0      206.27      180.23      3.93 o 
   9 -19   0      398.20      341.04      9.48 o 
  19   9   1        1.05        0.39      2.62 o 
   9 -19   1        2.02        3.09      6.14 o 
   9 -19   2       38.44       44.59      2.81 o 
  -9  19   2       74.21       84.25     10.60 o 
  19   9   3       22.54       24.05      3.03 o 
  -9  19   3       43.51       48.61      6.52 o 
   9 -19   4       55.96       53.46      3.07 o 
  -9  19   4      108.03      106.77      5.34 o 
  19   9   5        1.14       -1.42      2.15 o 
  -9  19   5        2.19        0.43      3.55 o 
  10 -19  -4        2.31        1.41      1.58 o 
 -10  19  -3        0.15        0.61      2.24 o 
  10 -19  -3        0.29       -7.38      9.74 o 
 -10  19  -2       42.41       45.21      2.75 o 
  10 -19  -2       81.86       88.28      6.88 o 
 -10  19  -1      135.69      123.55      3.31 o 
  10 -19  -1      261.96      241.78     11.02 o 
 -10  19   0       86.27       91.40      3.72 o 
  10 -19   0      166.54      178.46      7.78 o 
 -10  19   1      135.30      123.28      3.34 o 
  10 -19   1      261.20      235.57      7.37 o 
 -19 -10   2       42.36       41.37      2.48 o 
 -10  19   2       81.78       68.51      9.54 o 
  10 -19   3        0.15       -0.95      2.64 o 
 -10  19   3        0.28       -4.45      5.82 o 
  10 -19   4        2.26        1.32      2.28 o 
 -10  19   4        4.37        8.24      4.63 o 
  11 -19  -4       27.27       27.48      1.71 o 
 -11  19  -3       20.16       24.19      2.24 o 
  11 -19  -3       38.92       29.38      9.35 o 
 -11  19  -2       17.41       19.89      2.62 o 
  11 -19  -2       33.61       45.36      5.65 o 
 -11  19  -1      118.48      107.70      3.04 o 
  11 -19  -1      228.73      215.00      7.06 o 
  19  11   0        8.69       11.13      2.82 o 
  11 -19   0       16.77       14.46      7.37 o 
 -11  19   1      117.43      102.80      3.20 o 
  11 -19   1      226.71      198.45      6.64 o 
  11 -19   2       17.35       18.30      2.15 o 
 -11  19   2       33.50       33.06      8.24 o 
  19  11   3       19.95       17.08      2.58 o 
 -11  19   3       38.51       43.85      5.23 o 
  11 -19   4       27.82       23.96      2.20 o 
 -11  19   4       53.71       50.74      3.45 o 
  12 -19  -4       31.80       46.05      2.13 o 
 -12  19  -3       41.56       44.46      1.99 o 
  12 -19  -3       80.23       92.31      8.58 o 
 -12  19  -2        0.97        5.47      2.31 o 
  12 -19  -2        1.87        7.25      4.98 o 
 -19 -12  -1       26.85       25.15      2.27 o 
  12 -19  -1       51.84       51.13      5.04 o 
 -12  19   0        0.30       19.09      2.73 o
[truncated: 358,502 more chars]
